# Supplementary material for: Temporal Stability and the Effect of Transgenerational Transfer on Fecal Microbiota Structure in a Long Distance Migratory Bird
Source: Front Microbiol. 2017 Feb 1;8:50. doi: 10.3389/fmicb.2017.00050 (PMC5292904; doi:10.3389/fmicb.2017.00050)
Supplement: Supplementary file 1 [file Table_1.XLS]

## Sheet: Sheet1
Sample.accesion	sample.ID	individual.ID	Adult.vs.Young	Locality	Year	Julian	Nest.ID	Juv.age	No.seqs	No.of.samples.per.ind
ERS1220684	NA_L3_126_Ko_22DATE07DATE14_Hirundo_rustica	NA_L3_126_Ko	Young	Kotrba	2014	192	126	9	12086	1
ERS1220685	NA_R3_77_Pu_28DATE06DATE2014_Hirundo_rustica	NA_R3_77_Pu	Young	Pulec/Kraus	2014	178	77	6	17250	1
ERS1220686	NA_R_gre_31_Pu_6DATE17DATE2014_Hirundo_rustica	NA_R_gre_31_Pu	Young	Pulec/Kraus	2014	167	31	6	26982	1
ERS1220687	S733938_15DATE05DATE14_Hirundo_rustica	S733938	Young	Kotrba	2014	134	19	6	14619	2
ERS1220688	S733938_21DATE05DATE14_Hirundo_rustica	S733938	Young	Kotrba	2014	140	19	12	9639	2
ERS1220689	S733939_15DATE05DATE14_Hirundo_rustica	S733939	Young	Kotrba	2014	134	19	6	8271	2
ERS1220690	S733939_21DATE05DATE2014_Hirundo_rustica	S733939	Young	Kotrba	2014	140	19	12	44777	2
ERS1220691	S733940_15DATE05DATE2014_Hirundo_rustica	S733940	Young	Kotrba	2014	134	19	6	58018	2
ERS1220692	S733940_21DATE05DATE14_Hirundo_rustica	S733940	Young	Kotrba	2014	140	19	12	8924	2
ERS1220693	S733941_15DATE05DATE14_Hirundo_rustica	S733941	Young	Kotrba	2014	134	19	6	17719	1
ERS1220694	S733942_15DATE05DATE14_Hirundo_rustica	S733942	Young	Kotrba	2014	134	19	6	11692	2
ERS1220695	S733942_21DATE05DATE14_Hirundo_rustica	S733942	Young	Kotrba	2014	140	19	12	14279	2
ERS1220696	S733948_22DATE05DATE2014_Hirundo_rustica	S733948	Young	Kotrba	2014	141	9	6	12079	2
ERS1220697	S733948_28DATE05DATE14_Hirundo_rustica	S733948	Young	Kotrba	2014	147	9	12	30204	2
ERS1220698	S733950_22DATE05DATE14_Hirundo_rustica	S733950	Young	Kotrba	2014	141	9	6	13998	2
ERS1220699	S733950_28DATE05DATE14_Hirundo_rustica	S733950	Young	Kotrba	2014	147	9	12	13574	2
ERS1220700	S733951_25DATE05DATE14_Hirundo_rustica	S733951	Young	Kotrba	2014	144	9	6	17149	2
ERS1220701	S733951_28DATE05DATE14_Hirundo_rustica	S733951	Young	Kotrba	2014	147	9	9	25117	2
ERS1220702	S733953_22DATE05DATE14_Hirundo_rustica	S733953	Young	Kotrba	2014	141	9	6	16346	3
ERS1220703	S733953_25DATE05DATE14_Hirundo_rustica	S733953	Young	Kotrba	2014	144	9	9	14016	3
ERS1220704	S733953_28DATE05DATE14_Hirundo_rustica	S733953	Young	Kotrba	2014	147	9	12	28454	3
ERS1220705	S733954_24DATE05DATE2014_Hirundo_rustica	S733954	Young	Pulec/Kraus	2014	143	48	6	9582	3
ERS1220706	S733954_27DATE05DATE14_Hirundo_rustica	S733954	Young	Pulec/Kraus	2014	146	48	9	11577	3
ERS1220707	S733954_30DATE05DATE2014_Hirundo_rustica	S733954	Young	Pulec/Kraus	2014	149	48	12	31469	3
ERS1220708	S733955_24DATE05DATE2014_Hirundo_rustica	S733955	Young	Pulec/Kraus	2014	143	48	6	16023	3
ERS1220709	S733955_27DATE05DATE14_Hirundo_rustica	S733955	Young	Pulec/Kraus	2014	146	48	9	15928	3
ERS1220710	S733955_30DATE05DATE2014_Hirundo_rustica	S733955	Young	Pulec/Kraus	2014	149	48	12	17697	3
ERS1220711	S733958_24DATE05DATE14_Hirundo_rustica	S733958	Young	Pulec/Kraus	2014	143	37	6	17702	2
ERS1220712	S733958_27DATE05DATE14_Hirundo_rustica	S733958	Young	Pulec/Kraus	2014	146	37	9	15009	2
ERS1220713	S733967_31DATE05DATE2014_Hirundo_rustica	S733967	Young	Kotrba	2014	150	16	12	23336	1
ERS1220714	S733969_25DATE05DATE2014_Hirundo_rustica	S733969	Young	Kotrba	2014	144	16	6	10278	2
ERS1220715	S733969_31DATE05DATE2014_Hirundo_rustica	S733969	Young	Kotrba	2014	150	16	12	31479	2
ERS1220716	S733974_01DATE06DATE14_Hirundo_rustica	S733974	Young	Pulec/Kraus	2014	151	40	12	9308	2
ERS1220717	S733974_29DATE05DATE14_Hirundo_rustica	S733974	Young	Pulec/Kraus	2014	148	40	9	13229	2
ERS1220718	S733978_02DATE06DATE2014_Hirundo_rustica	S733978	Young	Pulec/Kraus	2014	152	85	12	6258	3
ERS1220719	S733978_27DATE05DATE2014_Hirundo_rustica	S733978	Young	Pulec/Kraus	2014	146	85	6	8815	3
ERS1220720	S733978_30DATE05DATE14_Hirundo_rustica	S733978	Young	Pulec/Kraus	2014	149	85	9	13508	3
ERS1220721	S733979_30DATE05DATE14_Hirundo_rustica	S733979	Young	Pulec/Kraus	2014	149	85	9	10730	1
ERS1220722	S733985_01DATE06DATE14_Hirundo_rustica	S733985	Young	Kotrba	2014	151	24	9	14722	2
ERS1220723	S733985_04DATE06DATE2014_Hirundo_rustica	S733985	Young	Kotrba	2014	154	24	12	6588	2
ERS1220724	S734000_06DATE06DATE2014_Hirundo_rustica	S734000	Young	Pulec/Kraus	2014	156	30	6	7667	2
ERS1220725	S734000_12DATE06DATE14_Hirundo_rustica	S734000	Young	Pulec/Kraus	2014	162	30	12	19621	2
ERS1220726	S737103_21DATE07DATE2014_Hirundo_rustica	S737103	Young	Pulec/Kraus	2014	201	47	6	26333	1
ERS1220727	S737123_24DATE07DATE2014_Hirundo_rustica	S737123	Young	Kotrba	2014	204	15	6	6624	1
ERS1220728	S737124_24DATE07DATE2014_Hirundo_rustica	S737124	Young	Kotrba	2014	204	15	6	14699	1
ERS1220729	S737135_25DATE07DATE2014_Hirundo_rustica	S737135	Young	Kotrba	2014	205	22	6	5884	3
ERS1220730	S737135_28DATE07DATE2014_Hirundo_rustica	S737135	Young	Kotrba	2014	208	22	9	19340	3
ERS1220731	S737135_31DATE07DATE14_Hirundo_rustica	S737135	Young	Kotrba	2014	211	22	12	10706	3
ERS1220732	S737140_26DATE07DATE2014_Hirundo_rustica	S737140	Young	Kotrba	2014	206	63	6	9013	2
ERS1220733	S737140_8DATE1DATE2014_Hirundo_rustica	S737140	Young	Kotrba	2014	212	63	12	5182	2
ERS1220734	S737141_01DATE08DATE14_Hirundo_rustica	S737141	Young	Kotrba	2014	212	63	12	9231	3
ERS1220735	S737141_26DATE07DATE2014_Hirundo_rustica	S737141	Young	Kotrba	2014	206	63	6	18229	3
ERS1220736	S737141_29DATE07DATE2014_Hirundo_rustica	S737141	Young	Kotrba	2014	209	63	9	26112	3
ERS1220737	S737153_01DATE08DATE2014_Hirundo_rustica	S737153	Young	Pulec/Kraus	2014	212	203	9	16304	2
ERS1220738	S737153_29DATE06DATE2014_Hirundo_rustica	S737153	Young	Pulec/Kraus	2014	209	203	6	20059	2
ERS1220739	S737154_01DATE08DATE14_Hirundo_rustica	S737154	Young	Pulec/Kraus	2014	212	203	9	18408	2
ERS1220740	S737154_29DATE07DATE2014_Hirundo_rustica	S737154	Young	Pulec/Kraus	2014	209	203	6	17657	2
ERS1220741	S737156_01DATE08DATE2014_Hirundo_rustica	S737156	Young	Pulec/Kraus	2014	212	203	9	7245	2
ERS1220742	S737156_29DATE07DATE2014_Hirundo_rustica	S737156	Young	Pulec/Kraus	2014	209	203	6	15038	2
ERS1220743	S737158_31DATE07DATE14_Hirundo_rustica	S737158	Young	Pulec/Kraus	2014	211	30	6	9050	1
ERS1220744	S737202_12DATE06DATE14_Hirundo_rustica	S737202	Young	Pulec/Kraus	2014	162	30	12	9805	1
ERS1220745	S737203_12DATE06DATE14_Hirundo_rustica	S737203	Young	Kotrba	2014	162	121	12	13798	1
ERS1220746	S737204_12DATE06DATE14_Hirundo_rustica	S737204	Young	Kotrba	2014	162	121	12	12514	1
ERS1220747	S737208_08DATE06DATE2014_Hirundo_rustica	S737208	Young	Pulec/Kraus	2014	158	71	6	16028	3
ERS1220748	S737208_11DATE06DATE14_Hirundo_rustica	S737208	Young	Pulec/Kraus	2014	161	71	9	12117	3
ERS1220749	S737208_14DATE06DATE14_Hirundo_rustica	S737208	Young	Pulec/Kraus	2014	164	71	12	11515	3
ERS1220750	S737209_11DATE06DATE14_Hirundo_rustica	S737209	Young	Pulec/Kraus	2014	161	71	9	8279	2
ERS1220751	S737209_14DATE06DATE14_Hirundo_rustica	S737209	Young	Pulec/Kraus	2014	164	71	12	12694	2
ERS1220752	S737211_11DATE06DATE14_Hirundo_rustica	S737211	Young	Pulec/Kraus	2014	161	71	9	16405	2
ERS1220753	S737211_14DATE06DATE14_Hirundo_rustica	S737211	Young	Pulec/Kraus	2014	164	71	12	17593	2
ERS1220754	S737217_08DATE06DATE14_Hirundo_rustica	S737217	Young	Kotrba	2014	158	111	6	31864	2
ERS1220755	S737217_14DATE06DATE14_Hirundo_rustica	S737217	Young	Kotrba	2014	164	111	12	8851	2
ERS1220756	S737218_08DATE06DATE14_Hirundo_rustica	S737218	Young	Kotrba	2014	158	111	6	12772	1
ERS1220757	S737219_08DATE06DATE2014_Hirundo_rustica	S737219	Young	Kotrba	2014	158	111	6	27126	2
ERS1220758	S737219_11DATE06DATE2014_Hirundo_rustica	S737219	Young	Kotrba	2014	161	111	9	28306	2
ERS1220759	S737220_08DATE06DATE2014_Hirundo_rustica	S737220	Young	Kotrba	2014	158	111	6	7525	2
ERS1220760	S737220_14DATE06DATE14_Hirundo_rustica	S737220	Young	Kotrba	2014	164	111	12	15988	2
ERS1220761	S737221_08DATE06DATE2014_Hirundo_rustica	S737221	Young	Kotrba	2014	158	22	6	14400	3
ERS1220762	S737221_11DATE06DATE14_Hirundo_rustica	S737221	Young	Kotrba	2014	161	22	9	12058	3
ERS1220763	S737221_14DATE06DATE14_Hirundo_rustica	S737221	Young	Kotrba	2014	164	22	12	15045	3
ERS1220764	S737223_09DATE06DATE2014_Hirundo_rustica	S737223	Young	Pulec/Kraus	2014	159	34	6	14018	3
ERS1220765	S737223_12DATE06DATE14_Hirundo_rustica	S737223	Young	Pulec/Kraus	2014	162	34	9	12119	3
ERS1220766	S737223_15DATE06DATE2014_Hirundo_rustica	S737223	Young	Pulec/Kraus	2014	165	34	12	10372	3
ERS1220767	S737224_09DATE06DATE14_Hirundo_rustica	S737224	Young	Pulec/Kraus	2014	159	34	6	26402	1
ERS1220768	S737225_09DATE06DATE2014_Hirundo_rustica	S737225	Young	Pulec/Kraus	2014	159	34	6	26209	3
ERS1220769	S737225_12DATE06DATE14_Hirundo_rustica	S737225	Young	Pulec/Kraus	2014	162	34	9	13622	3
ERS1220770	S737225_15DATE06DATE14_Hirundo_rustica	S737225	Young	Pulec/Kraus	2014	165	34	12	12331	3
ERS1220771	S737226_09DATE06DATE2014_Hirundo_rustica	S737226	Young	Pulec/Kraus	2014	159	34	6	18657	3
ERS1220772	S737226_12DATE06DATE14_Hirundo_rustica	S737226	Young	Pulec/Kraus	2014	162	34	9	17574	3
ERS1220773	S737226_15DATE06DATE14_Hirundo_rustica	S737226	Young	Pulec/Kraus	2014	165	34	12	14891	3
ERS1220774	S737227_09DATE06DATE2014_Hirundo_rustica	S737227	Young	Pulec/Kraus	2014	159	34	6	3144	3
ERS1220775	S737227_12DATE06DATE14_Hirundo_rustica	S737227	Young	Pulec/Kraus	2014	162	34	9	27918	3
ERS1220776	S737227_15DATE06DATE14_Hirundo_rustica	S737227	Young	Pulec/Kraus	2014	165	34	12	9837	3
ERS1220777	S737228_09DATE06DATE2014_Hirundo_rustica	S737228	Young	Pulec/Kraus	2014	159	123	6	18594	2
ERS1220778	S737228_12DATE06DATE14_Hirundo_rustica	S737228	Young	Pulec/Kraus	2014	162	123	9	14161	2
ERS1220779	S737229_09DATE06DATE14_Hirundo_rustica	S737229	Young	Pulec/Kraus	2014	159	123	6	15158	2
ERS1220780	S737229_15DATE06DATE14_Hirundo_rustica	S737229	Young	Pulec/Kraus	2014	165	123	12	1112	2
ERS1220781	S737234_13DATE06DATE14_Hirundo_rustica	S737234	Young	Pulec/Kraus	2014	163	122	9	16168	1
ERS1220782	S737235_10DATE06DATE2014_Hirundo_rustica	S737235	Young	Pulec/Kraus	2014	160	122	6	9415	3
ERS1220783	S737235_13DATE06DATE14_Hirundo_rustica	S737235	Young	Pulec/Kraus	2014	163	122	9	15288	3
ERS1220784	S737235_16DATE06DATE2014_Hirundo_rustica	S737235	Young	Pulec/Kraus	2014	166	122	12	20201	3
ERS1220785	S737241_17DATE06DATE2014_Hirundo_rustica	S737241	Young	Pulec/Kraus	2014	167	31	6	5643	3
ERS1220786	S737241_23DATE06DATE2014_Hirundo_rustica	S737241	Young	Pulec/Kraus	2014	173	31	9	5156	3
ERS1220787	S737241_6DATE20DATE2014_Hirundo_rustica	S737241	Young	Pulec/Kraus	2014	170	31	6	23540	3
ERS1220788	S737242_6DATE20DATE2014_Hirundo_rustica	S737242	Young	Pulec/Kraus	2014	170	31	9	1761	2
ERS1220789	S737242_6DATE23DATE2014_Hirundo_rustica	S737242	Young	Pulec/Kraus	2014	173	31	12	10189	2
ERS1220790	S737243_24DATE06DATE14_Hirundo_rustica	S737243	Young	Pulec/Kraus	2014	174	57	12	5402	2
ERS1220791	S737243_6DATE21DATE2014_Hirundo_rustica	S737243	Young	Pulec/Kraus	2014	171	57	9	27675	2
ERS1220792	S737244_18DATE06DATE2014_Hirundo_rustica	S737244	Young	Pulec/Kraus	2014	168	57	6	16928	3
ERS1220793	S737244_24DATE06DATE14_Hirundo_rustica	S737244	Young	Pulec/Kraus	2014	174	57	12	18746	3
ERS1220794	S737244_6DATE21DATE2014_Hirundo_rustica	S737244	Young	Pulec/Kraus	2014	171	57	9	20900	3
ERS1220795	S737245_18DATE06DATE2014_Hirundo_rustica	S737245	Young	Pulec/Kraus	2014	168	57	6	27461	3
ERS1220796	S737245_24DATE06DATE14_Hirundo_rustica	S737245	Young	Pulec/Kraus	2014	174	57	12	14055	3
ERS1220797	S737245_6DATE21DATE2014_Hirundo_rustica	S737245	Young	Pulec/Kraus	2014	171	57	9	13730	3
ERS1220798	S737246_18DATE06DATE14_Hirundo_rustica	S737246	Young	Pulec/Kraus	2014	168	57	6	23673	2
ERS1220799	S737246_6DATE21DATE2014_Hirundo_rustica	S737246	Young	Pulec/Kraus	2014	171	57	9	9338	2
ERS1220800	S737247_24DATE06DATE14_Hirundo_rustica	S737247	Young	Pulec/Kraus	2014	174	57	12	18104	2
ERS1220801	S737247_6DATE21DATE2014_Hirundo_rustica	S737247	Young	Pulec/Kraus	2014	171	57	9	16140	2
ERS1220802	S737261_22DATE06DATE14_Hirundo_rustica	S737261	Young	Pulec/Kraus	2014	172	66	6	27276	2
ERS1220803	S737261_28DATE06DATE2014_Hirundo_rustica	S737261	Young	Pulec/Kraus	2014	178	66	12	7683	2
ERS1220804	S737264_22DATE06DATE2014_Hirundo_rustica	S737264	Young	Pulec/Kraus	2014	172	66	6	15869	3
ERS1220805	S737264_28DATE06DATE2014_Hirundo_rustica	S737264	Young	Pulec/Kraus	2014	178	66	12	21636	3
ERS1220806	S737264_6DATE25DATE2014_Hirundo_rustica	S737264	Young	Pulec/Kraus	2014	175	66	9	16999	3
ERS1220807	S737265_22DATE06DATE2014_Hirundo_rustica	S737265	Young	Pulec/Kraus	2014	172	66	6	17441	3
ERS1220808	S737265_28DATE06DATE2014_Hirundo_rustica	S737265	Young	Pulec/Kraus	2014	178	66	12	15015	3
ERS1220809	S737265_6DATE25DATE2014_Hirundo_rustica	S737265	Young	Pulec/Kraus	2014	175	66	9	28742	3
ERS1220810	S737270_02DATE07DATE14_Hirundo_rustica	S737270	Young	Kotrba	2014	182	4	12	13627	3
ERS1220811	S737270_26DATE06DATE2014_Hirundo_rustica	S737270	Young	Kotrba	2014	176	4	6	5318	3
ERS1220812	S737270_29DATE06DATE2014_Hirundo_rustica	S737270	Young	Kotrba	2014	179	4	9	8091	3
ERS1220813	S737274_29DATE07DATE2014_Hirundo_rustica	S737274	Young	Smolík/Obora	2014	179	7	12	14451	1
ERS1220814	S737289_01DATE07DATE2014_Hirundo_rustica	S737289	Young	Pulec/Kraus	2014	181	77	9	17307	3
ERS1220815	S737289_04DATE07DATE2014_Hirundo_rustica	S737289	Young	Pulec/Kraus	2014	184	77	12	21323	3
ERS1220816	S737289_28DATE06DATE2014_Hirundo_rustica	S737289	Young	Pulec/Kraus	2014	178	77	6	11635	3
ERS1220817	S737290_01DATE07DATE2014_Hirundo_rustica	S737290	Young	Pulec/Kraus	2014	181	77	9	14473	2
ERS1220818	S737290_04DATE07DATE2014_Hirundo_rustica	S737290	Young	Pulec/Kraus	2014	184	77	12	14374	2
ERS1220819	S737291_01DATE07DATE2014_Hirundo_rustica	S737291	Young	Pulec/Kraus	2014	181	77	9	6130	3
ERS1220820	S737291_04DATE07DATE2014_Hirundo_rustica	S737291	Young	Pulec/Kraus	2014	184	77	12	22624	3
ERS1220821	S737291_28DATE06DATE2014_Hirundo_rustica	S737291	Young	Pulec/Kraus	2014	178	77	6	2424	3
ERS1220822	S737292_01DATE07DATE2014_Hirundo_rustica	S737292	Young	Pulec/Kraus	2014	181	77	6	16321	2
ERS1220823	S737292_28DATE06DATE2014_Hirundo_rustica	S737292	Young	Pulec/Kraus	2014	178	77	6	5652	2
ERS1220824	S737302_07DATE07DATE14_Hirundo_rustica	S737302	Young	Pulec/Kraus	2014	187	38	6	2678	3
ERS1220825	S737302_10DATE07DATE2014_Hirundo_rustica	S737302	Young	Pulec/Kraus	2014	190	38	6	13159	3
ERS1220826	S737302_13DATE07DATE2014_Hirundo_rustica	S737302	Young	Pulec/Kraus	2014	193	38	9	15421	3
ERS1220827	S737303_07DATE07DATE14_Hirundo_rustica	S737303	Young	Pulec/Kraus	2014	187	38	6	1286	2
ERS1220828	S737303_13DATE07DATE14_Hirundo_rustica	S737303	Young	Pulec/Kraus	2014	193	38	12	18512	2
ERS1220829	S737309_10DATE07DATE14_Hirundo_rustica	S737309	Young	Kotrba	2014	190	19	9	12294	2
ERS1220830	S737309_13DATE07DATE14_Hirundo_rustica	S737309	Young	Kotrba	2014	193	19	12	24701	2
ERS1220831	S737310_07DATE07DATE14_Hirundo_rustica	S737310	Young	Kotrba	2014	187	19	6	8740	3
ERS1220832	S737310_10DATE07DATE14_Hirundo_rustica	S737310	Young	Kotrba	2014	190	19	9	3389	3
ERS1220833	S737310_13DATE07DATE14_Hirundo_rustica	S737310	Young	Kotrba	2014	193	19	12	3592	3
ERS1220834	S737311_07DATE07DATE14_Hirundo_rustica	S737311	Young	Kotrba	2014	187	19	6	18029	2
ERS1220835	S737311_13DATE07DATE14_Hirundo_rustica	S737311	Young	Kotrba	2014	193	19	12	10814	2
ERS1220836	S737312_07DATE07DATE2014_Hirundo_rustica	S737312	Young	Kotrba	2014	187	20	6	3439	2
ERS1220837	S737312_10DATE07DATE14_Hirundo_rustica	S737312	Young	Kotrba	2014	190	20	9	8232	2
ERS1220838	S737313_07DATE07DATE14_Hirundo_rustica	S737313	Young	Kotrba	2014	187	20	6	4533	3
ERS1220839	S737313_10DATE07DATE14_Hirundo_rustica	S737313	Young	Kotrba	2014	190	20	9	7372	3
ERS1220840	S737313_13DATE07DATE14_Hirundo_rustica	S737313	Young	Kotrba	2014	193	20	12	23287	3
ERS1220841	S737314_10DATE07DATE2014_Hirundo_rustica	S737314	Young	Kotrba	2014	190	9	6	15285	2
ERS1220842	S737314_13DATE07DATE14_Hirundo_rustica	S737314	Young	Kotrba	2014	193	9	9	13903	2
ERS1220843	S737315_10DATE07DATE2014_Hirundo_rustica	S737315	Young	Kotrba	2014	190	9	6	3855	2
ERS1220844	S737315_16DATE07DATE2014_Hirundo_rustica	S737315	Young	Kotrba	2014	196	9	12	16405	2
ERS1220845	S737316_13DATE07DATE2014_Hirundo_rustica	S737316	Young	Kotrba	2014	193	9	9	12934	1
ERS1220846	S737317_10DATE07DATE14_Hirundo_rustica	S737317	Young	Kotrba	2014	190	9	6	2318	2
ERS1220847	S737317_16DATE07DATE2014_Hirundo_rustica	S737317	Young	Kotrba	2014	196	9	12	14591	2
ERS1220848	S737319_10DATE07DATE14_Hirundo_rustica	S737319	Young	Pulec/Kraus	2014	190	40	6	8617	2
ERS1220849	S737319_13DATE07DATE2014_Hirundo_rustica	S737319	Young	Pulec/Kraus	2014	193	40	9	3766	2
ERS1220850	S737320_13DATE07DATE2014_Hirundo_rustica	S737320	Young	Pulec/Kraus	2014	193	40	9	9422	2
ERS1220851	S737320_16DATE07DATE2014_Hirundo_rustica	S737320	Young	Pulec/Kraus	2014	196	40	12	13529	2
ERS1220852	S737325_07DATE07DATE14_Hirundo_rustica	S737325	Young	Pulec/Kraus	2014	187	225	6	1236	2
ERS1220853	S737325_09DATE07DATE2014_Hirundo_rustica	S737325	Young	Pulec/Kraus	2014	189	225	9	4727	2
ERS1220854	S737342_11DATE07DATE2014_Hirundo_rustica	S737342	Young	Pulec/Kraus	2014	191	85	6	7770	2
ERS1220855	S737342_18DATE07DATE2014_Hirundo_rustica	S737342	Young	Pulec/Kraus	2014	198	85	12	16142	2
ERS1220856	S737344_11DATE07DATE2014_Hirundo_rustica	S737344	Young	Pulec/Kraus	2014	191	85	6	13301	2
ERS1220857	S737344_18DATE07DATE2014_Hirundo_rustica	S737344	Young	Pulec/Kraus	2014	198	85	12	12901	2
ERS1220858	S737345_11DATE07DATE2014_Hirundo_rustica	S737345	Young	Pulec/Kraus	2014	191	85	6	10124	2
ERS1220859	S737345_18DATE07DATE2014_Hirundo_rustica	S737345	Young	Pulec/Kraus	2014	198	85	12	7917	2
ERS1220860	S737347_13DATE07DATE2014_Hirundo_rustica	S737347	Young	Pulec/Kraus	2014	193	33	6	12893	1
ERS1220861	S737348_13DATE07DATE2014_Hirundo_rustica	S737348	Young	Pulec/Kraus	2014	193	33	6	18892	1
ERS1220862	S737349_13DATE07DATE2014_Hirundo_rustica	S737349	Young	Pulec/Kraus	2014	193	33	6	18934	1
ERS1220863	S737350_13DATE07DATE2014_Hirundo_rustica	S737350	Young	Pulec/Kraus	2014	193	33	6	13239	1
ERS1220864	S737356_24DATE07DATE2014_Hirundo_rustica	S737356	Young	Kotrba	2014	204	16	12	17080	1
ERS1220865	S737426_01DATE07DATE2014_Hirundo_rustica	S737426	Young	Pulec/Kraus	2014	181	55	6	5254	1
ERS1220866	S737432_01DATE07DATE14_Hirundo_rustica	S737432	Young	Kotrba	2014	181	10	6	28088	4
ERS1220867	S737432_04DATE07DATE14_Hirundo_rustica	S737432	Young	Kotrba	2014	184	10	9	5855	4
ERS1220868	S737432_05DATE07DATE14_Hirundo_rustica	S737432	Young	Kotrba	2014	185	10	9	15911	4
ERS1220869	S737432_07DATE07DATE14_Hirundo_rustica	S737432	Young	Kotrba	2014	187	10	12	10414	4
ERS1220870	S737433_01DATE07DATE2014_Hirundo_rustica	S737433	Young	Kotrba	2014	181	10	6	26625	1
ERS1220871	S737434_01DATE07DATE2014_Hirundo_rustica	S737434	Young	Kotrba	2014	181	10	6	21685	2
ERS1220872	S737434_07DATE07DATE14_Hirundo_rustica	S737434	Young	Kotrba	2014	187	10	12	7868	2
ERS1220873	S737435_01DATE07DATE2014_Hirundo_rustica	S737435	Young	Kotrba	2014	181	201	6	11855	2
ERS1220874	S737435_07DATE07DATE14_Hirundo_rustica	S737435	Young	Kotrba	2014	187	201	12	5143	2
ERS1220875	S737462_05DATE07DATE14_Hirundo_rustica	S737462	Young	Kotrba	2014	185	6	6	14162	3
ERS1220876	S737462_09DATE07DATE2014_Hirundo_rustica	S737462	Young	Kotrba	2014	189	6	9	7952	3
ERS1220877	S737462_11DATE07DATE2014_Hirundo_rustica	S737462	Young	Kotrba	2014	191	6	12	9007	3
ERS1220878	S737464_06DATE07DATE14_Hirundo_rustica	S737464	Young	Kotrba	2014	186	13	6	5426	1
ERS1220879	S737468_09DATE07DATE2014_Hirundo_rustica	S737468	Young	Kotrba	2014	189	13	9	5190	2
ERS1220880	S737468_12DATE07DATE14_Hirundo_rustica	S737468	Young	Kotrba	2014	192	13	12	31270	2
ERS1220881	S241286_25DATE07DATE13_Hirundo_rustica	S241286	Adult	Pulec/Kraus	2013	205	NA	NA	19757	2
ERS1220882	S241286_30DATE06DATE13_Hirundo_rustica	S241286	Adult	Pulec/Kraus	2013	180	NA	NA	13264	2
ERS1220883	S347969_11DATE06DATE13_Hirundo_rustica	S347969	Adult	Kotrba	2013	161	NA	NA	18844	2
ERS1220884	S347969_22DATE07DATE13_Hirundo_rustica	S347969	Adult	Kotrba	2013	202	NA	NA	13726	2
ERS1220885	S347984_22DATE07DATE13_Hirundo_rustica	S347984	Adult	Kotrba	2013	202	NA	NA	2996	1
ERS1220886	S347986_22DATE07DATE13_Hirundo_rustica	S347986	Adult	Kotrba	2013	202	NA	NA	8410	1
ERS1220887	S347990_23DATE07DATE13_Hirundo_rustica	S347990	Adult	Smolík/Obora	2013	203	NA	NA	24267	2
ERS1220888	S347990_23DATE07DATE14_Hirundo_rustica	S347990	Adult	Smolík/Obora	2014	203	NA	NA	32101	2
ERS1220889	S503662_22DATE07DATE13_Hirundo_rustica	S503662	Adult	Kotrba	2013	202	NA	NA	34341	1
ERS1220890	S528406_03DATE05DATE14_Hirundo_rustica	S528406	Adult	Pulec/Kraus	2014	122	NA	NA	3032	3
ERS1220891	S528406_06DATE06DATE13_Hirundo_rustica	S528406	Adult	Pulec/Kraus	2013	156	NA	NA	29096	3
ERS1220892	S528406_29DATE06DATE14_Hirundo_rustica	S528406	Adult	Pulec/Kraus	2014	179	NA	NA	12386	3
ERS1220893	S529911_09DATE06DATE13_Hirundo_rustica	S529911	Adult	Pulec/Kraus	2013	159	NA	NA	25248	2
ERS1220894	S529911_25DATE07DATE13_Hirundo_rustica	S529911	Adult	Pulec/Kraus	2013	205	NA	NA	19629	2
ERS1220895	S529956_07DATE06DATE14_Hirundo_rustica	S529956	Adult	Pulec/Kraus	2014	157	NA	NA	29827	5
ERS1220896	S529956_09DATE06DATE13_Hirundo_rustica	S529956	Adult	Pulec/Kraus	2013	159	NA	NA	12901	5
ERS1220897	S529956_25DATE07DATE13_Hirundo_rustica	S529956	Adult	Pulec/Kraus	2013	205	NA	NA	12127	5
ERS1220898	S529956_29DATE06DATE14_Hirundo_rustica	S529956	Adult	Pulec/Kraus	2014	179	NA	NA	2388	5
ERS1220899	S529956_30DATE06DATE13_Hirundo_rustica	S529956	Adult	Pulec/Kraus	2013	180	NA	NA	17153	5
ERS1220900	S529959_25DATE05DATE14_Hirundo_rustica	S529959	Adult	Pulec/Kraus	2014	144	NA	NA	17603	1
ERS1220901	S529969_29DATE06DATE13_Hirundo_rustica	S529969	Adult	Pulec/Kraus	2013	179	NA	NA	20761	1
ERS1220902	S540499_08DATE07DATE14_Hirundo_rustica	S540499	Adult	Pulec/Kraus	2014	188	NA	NA	7757	3
ERS1220903	S540499_09DATE06DATE13_Hirundo_rustica	S540499	Adult	Pulec/Kraus	2013	159	NA	NA	13781	3
ERS1220904	S540499_25DATE07DATE13_Hirundo_rustica	S540499	Adult	Pulec/Kraus	2013	205	NA	NA	3062	3
ERS1220905	S540541_25DATE07DATE13_Hirundo_rustica	S540541	Adult	Pulec/Kraus	2013	205	NA	NA	11264	1
ERS1220906	S540558_27DATE05DATE14_Hirundo_rustica	S540558	Adult	Pulec/Kraus	2014	146	NA	NA	1420	2
ERS1220907	S540558_28DATE06DATE14_Hirundo_rustica	S540558	Adult	Pulec/Kraus	2014	178	NA	NA	19879	2
ERS1220908	S540629_26DATE07DATE13_Hirundo_rustica	S540629	Adult	Kotrba	2013	206	NA	NA	11581	1
ERS1220909	S540631_04DATE07DATE13_Hirundo_rustica	S540631	Adult	Smolík/Obora	2013	184	NA	NA	5591	3
ERS1220910	S540631_24DATE07DATE13_Hirundo_rustica	S540631	Adult	Smolík/Obora	2013	204	NA	NA	2105	3
ERS1220911	S540631_28DATE04DATE14_Hirundo_rustica	S540631	Adult	Smolík/Obora	2014	117	NA	NA	3099	3
ERS1220912	S540743_25DATE07DATE13_Hirundo_rustica	S540743	Adult	Pulec/Kraus	2013	205	NA	NA	18993	3
ERS1220913	S540743_28DATE06DATE14_Hirundo_rustica	S540743	Adult	Pulec/Kraus	2014	178	NA	NA	43829	3
ERS1220914	S540743_30DATE06DATE13_Hirundo_rustica	S540743	Adult	Pulec/Kraus	2013	180	NA	NA	2816	3
ERS1220915	S540749_25DATE07DATE13_Hirundo_rustica	S540749	Adult	Pulec/Kraus	2013	205	NA	NA	9571	1
ERS1220916	S540889_09DATE06DATE13_Hirundo_rustica	S540889	Adult	Pulec/Kraus	2013	159	NA	NA	25031	2
ERS1220917	S540889_25DATE07DATE13_Hirundo_rustica	S540889	Adult	Pulec/Kraus	2013	205	NA	NA	11627	2
ERS1220918	S540915_02DATE07DATE13_Hirundo_rustica	S540915	Adult	Kotrba	2013	182	NA	NA	18470	3
ERS1220919	S540915_03DATE06DATE14_Hirundo_rustica	S540915	Adult	Kotrba	2014	153	NA	NA	6175	3
ERS1220920	S540915_26DATE07DATE13_Hirundo_rustica	S540915	Adult	Kotrba	2013	206	NA	NA	15804	3
ERS1220921	S540977_02DATE05DATE14_Hirundo_rustica	S540977	Adult	Kotrba	2014	121	NA	NA	16236	2
ERS1220922	S540977_26DATE07DATE13_Hirundo_rustica	S540977	Adult	Kotrba	2013	206	NA	NA	18567	2
ERS1220923	S590542_22DATE07DATE13_Hirundo_rustica	S590542	Adult	Kotrba	2013	202	NA	NA	6065	1
ERS1220924	S590545_01DATE05DATE14_Hirundo_rustica	S590545	Adult	Kotrba	2014	120	NA	NA	58789	3
ERS1220925	S590545_26DATE07DATE13_Hirundo_rustica	S590545	Adult	Kotrba	2013	206	NA	NA	21439	3
ERS1220926	S590545_27DATE06DATE14_Hirundo_rustica	S590545	Adult	Kotrba	2014	177	NA	NA	25474	3
ERS1220927	S590558_09DATE06DATE13_Hirundo_rustica	S590558	Adult	Pulec/Kraus	2013	159	NA	NA	5516	2
ERS1220928	S590558_25DATE07DATE13_Hirundo_rustica	S590558	Adult	Pulec/Kraus	2013	205	NA	NA	26963	2
ERS1220929	S590561_01DATE05DATE14_Hirundo_rustica	S590561	Adult	Kotrba	2014	120	NA	NA	8892	4
ERS1220930	S590561_03DATE06DATE14_Hirundo_rustica	S590561	Adult	Kotrba	2014	153	NA	NA	21606	4
ERS1220931	S590561_11DATE06DATE13_Hirundo_rustica	S590561	Adult	Kotrba	2013	161	NA	NA	31717	4
ERS1220932	S590561_26DATE06DATE14_Hirundo_rustica	S590561	Adult	Kotrba	2014	176	NA	NA	10582	4
ERS1220933	S590568_02DATE07DATE13_Hirundo_rustica	S590568	Adult	Kotrba	2013	182	NA	NA	14448	3
ERS1220934	S590568_11DATE06DATE13_Hirundo_rustica	S590568	Adult	Kotrba	2013	161	NA	NA	36102	3
ERS1220935	S590568_20DATE07DATE13_Hirundo_rustica	S590568	Adult	Kotrba	2013	200	NA	NA	16410	3
ERS1220936	S590570_02DATE05DATE14_Hirundo_rustica	S590570	Adult	Kotrba	2014	121	NA	NA	24592	1
ERS1220937	S590584_01DATE05DATE14_Hirundo_rustica	S590584	Adult	Kotrba	2014	120	NA	NA	6611	3
ERS1220938	S590584_11DATE06DATE13_Hirundo_rustica	S590584	Adult	Kotrba	2013	161	NA	NA	27029	3
ERS1220939	S590584_22DATE07DATE13_Hirundo_rustica	S590584	Adult	Kotrba	2013	202	NA	NA	8194	3
ERS1220940	S590592_25DATE07DATE13_Hirundo_rustica	S590592	Adult	Pulec/Kraus	2013	205	NA	NA	16285	1
ERS1220941	S590599_07DATE06DATE14_Hirundo_rustica	S590599	Adult	Pulec/Kraus	2014	157	NA	NA	35192	2
ERS1220942	S590599_29DATE06DATE13_Hirundo_rustica	S590599	Adult	Pulec/Kraus	2013	179	NA	NA	63048	2
ERS1220943	S590659_26DATE07DATE13_Hirundo_rustica	S590659	Adult	Kotrba	2013	206	NA	NA	15361	1
ERS1220944	S590664_08DATE07DATE14_Hirundo_rustica	S590664	Adult	Pulec/Kraus	2014	188	NA	NA	29286	2
ERS1220945	S590664_25DATE05DATE14_Hirundo_rustica	S590664	Adult	Pulec/Kraus	2014	144	NA	NA	10571	2
ERS1220946	S590665_09DATE07DATE14_Hirundo_rustica	S590665	Adult	Pulec/Kraus	2014	189	NA	NA	22387	3
ERS1220947	S590665_25DATE07DATE13_Hirundo_rustica	S590665	Adult	Pulec/Kraus	2013	205	NA	NA	4737	3
ERS1220948	S590665_30DATE06DATE13_Hirundo_rustica	S590665	Adult	Pulec/Kraus	2013	180	NA	NA	18118	3
ERS1220949	S590699_02DATE05DATE14_Hirundo_rustica	S590699	Adult	Kotrba	2014	121	NA	NA	12289	3
ERS1220950	S590699_02DATE07DATE13_Hirundo_rustica	S590699	Adult	Kotrba	2013	182	NA	NA	34855	3
ERS1220951	S590699_22DATE07DATE13_Hirundo_rustica	S590699	Adult	Kotrba	2013	202	NA	NA	57528	3
ERS1220952	S644627_29DATE04DATE14_Hirundo_rustica	S644627	Adult	Pulec/Kraus	2014	118	NA	NA	16044	2
ERS1220953	S644627_29DATE06DATE13_Hirundo_rustica	S644627	Adult	Pulec/Kraus	2013	179	NA	NA	16147	2
ERS1220954	S644683_09DATE06DATE13_Hirundo_rustica	S644683	Adult	Pulec/Kraus	2013	159	NA	NA	19937	3
ERS1220955	S644683_25DATE05DATE14_Hirundo_rustica	S644683	Adult	Pulec/Kraus	2014	144	NA	NA	28520	3
ERS1220956	S644683_30DATE06DATE13_Hirundo_rustica	S644683	Adult	Pulec/Kraus	2013	180	NA	NA	30198	3
ERS1220957	S644687_06DATE06DATE13_Hirundo_rustica	S644687	Adult	Pulec/Kraus	2013	156	NA	NA	23273	1
ERS1220958	S644715_01DATE07DATE13_Hirundo_rustica	S644715	Adult	Kotrba	2013	181	NA	NA	21305	2
ERS1220959	S644715_11DATE06DATE13_Hirundo_rustica	S644715	Adult	Kotrba	2013	161	NA	NA	3540	2
ERS1220960	S644766_25DATE07DATE13_Hirundo_rustica	S644766	Adult	Pulec/Kraus	2013	205	NA	NA	10478	1
ERS1220961	S645103_01DATE05DATE14_Hirundo_rustica	S645103	Adult	Kotrba	2014	120	NA	NA	28725	2
ERS1220962	S645103_11DATE06DATE13_Hirundo_rustica	S645103	Adult	Kotrba	2013	161	NA	NA	8861	2
ERS1220963	S645192_12DATE06DATE13_Hirundo_rustica	S645192	Adult	Kotrba	2013	162	NA	NA	22612	2
ERS1220964	S645192_26DATE07DATE13_Hirundo_rustica	S645192	Adult	Kotrba	2013	206	NA	NA	8871	2
ERS1220965	S645205_03DATE05DATE14_Hirundo_rustica	S645205	Adult	Pulec/Kraus	2014	122	NA	NA	41074	4
ERS1220966	S645205_08DATE06DATE14_Hirundo_rustica	S645205	Adult	Pulec/Kraus	2014	158	NA	NA	7115	4
ERS1220967	S645205_08DATE07DATE14_Hirundo_rustica	S645205	Adult	Pulec/Kraus	2014	188	NA	NA	8669	4
ERS1220968	S645205_29DATE06DATE13_Hirundo_rustica	S645205	Adult	Pulec/Kraus	2013	179	NA	NA	25437	4
ERS1220969	S645282_03DATE06DATE14_Hirundo_rustica	S645282	Adult	Kotrba	2014	153	NA	NA	37604	2
ERS1220970	S645282_22DATE07DATE13_Hirundo_rustica	S645282	Adult	Kotrba	2013	202	NA	NA	13772	2
ERS1220971	S645286_02DATE07DATE13_Hirundo_rustica	S645286	Adult	Kotrba	2013	182	NA	NA	24572	3
ERS1220972	S645286_11DATE06DATE13_Hirundo_rustica	S645286	Adult	Kotrba	2013	161	NA	NA	14234	3
ERS1220973	S645286_26DATE07DATE13_Hirundo_rustica	S645286	Adult	Kotrba	2013	206	NA	NA	10392	3
ERS1220974	S677610_03DATE07DATE13_Hirundo_rustica	S677610	Adult	Smolík/Obora	2013	183	NA	NA	5702	2
ERS1220975	S677610_23DATE07DATE13_Hirundo_rustica	S677610	Adult	Smolík/Obora	2013	203	NA	NA	14232	2
ERS1220976	S677611_03DATE07DATE13_Hirundo_rustica	S677611	Adult	Smolík/Obora	2013	183	NA	NA	20766	2
ERS1220977	S677611_23DATE07DATE13_Hirundo_rustica	S677611	Adult	Smolík/Obora	2013	203	NA	NA	22447	2
ERS1220978	S677613_03DATE07DATE13_Hirundo_rustica	S677613	Adult	Smolík/Obora	2013	183	NA	NA	5722	1
ERS1220979	S677622_03DATE07DATE13_Hirundo_rustica	S677622	Adult	Smolík/Obora	2013	183	NA	NA	18973	1
ERS1220980	S677626_24DATE07DATE13_Hirundo_rustica	S677626	Adult	Smolík/Obora	2013	204	NA	NA	4469	1
ERS1220981	S677628_24DATE07DATE13_Hirundo_rustica	S677628	Adult	Smolík/Obora	2013	204	NA	NA	18307	1
ERS1220982	S677629_24DATE07DATE13_Hirundo_rustica	S677629	Adult	Smolík/Obora	2013	204	NA	NA	14027	2
ERS1220983	S677629_28DATE04DATE14_Hirundo_rustica	S677629	Adult	Smolík/Obora	2014	117	NA	NA	1296	2
ERS1220984	S677651_27DATE04DATE14_Hirundo_rustica	S677651	Adult	Smolík/Obora	2014	116	NA	NA	16076	1
ERS1220985	S677652_14DATE05DATE14_Hirundo_rustica	S677652	Adult	Smolík/Obora	2014	133	NA	NA	2415	2
ERS1220986	S677652_27DATE04DATE14_Hirundo_rustica	S677652	Adult	Smolík/Obora	2014	116	NA	NA	31242	2
ERS1220987	S677653_23DATE07DATE14_Hirundo_rustica	S677653	Adult	Smolík/Obora	2014	203	NA	NA	35902	2
ERS1220988	S677653_27DATE04DATE14_Hirundo_rustica	S677653	Adult	Smolík/Obora	2014	116	NA	NA	28212	2
ERS1220989	S677657_24DATE07DATE14_Hirundo_rustica	S677657	Adult	Smolík/Obora	2014	204	NA	NA	12611	1
ERS1220990	S677661_24DATE07DATE14_Hirundo_rustica	S677661	Adult	Smolík/Obora	2014	204	NA	NA	35990	2
ERS1220991	S677661_28DATE04DATE14_Hirundo_rustica	S677661	Adult	Smolík/Obora	2014	117	NA	NA	2676	2
ERS1220992	S677667_24DATE07DATE14_Hirundo_rustica	S677667	Adult	Smolík/Obora	2014	204	NA	NA	17425	2
ERS1220993	S677667_28DATE04DATE14_Hirundo_rustica	S677667	Adult	Smolík/Obora	2014	117	NA	NA	8226	2
ERS1220994	S677673_01DATE05DATE14_Hirundo_rustica	S677673	Adult	Kotrba	2014	120	NA	NA	19476	1
ERS1220995	S677675_01DATE05DATE14_Hirundo_rustica	S677675	Adult	Kotrba	2014	120	NA	NA	39834	3
ERS1220996	S677675_03DATE06DATE14_Hirundo_rustica	S677675	Adult	Kotrba	2014	153	NA	NA	52976	3
ERS1220997	S677675_26DATE06DATE14_Hirundo_rustica	S677675	Adult	Kotrba	2014	176	NA	NA	26462	3
ERS1220998	S677676_01DATE05DATE14_Hirundo_rustica	S677676	Adult	Kotrba	2014	120	NA	NA	17249	2
ERS1220999	S677676_10DATE07DATE14_Hirundo_rustica	S677676	Adult	Kotrba	2014	190	NA	NA	37693	2
ERS1221000	S677677_01DATE05DATE14_Hirundo_rustica	S677677	Adult	Kotrba	2014	120	NA	NA	27081	2
ERS1221001	S677677_26DATE06DATE14_Hirundo_rustica	S677677	Adult	Kotrba	2014	176	NA	NA	18328	2
ERS1221002	S677679_01DATE05DATE14_Hirundo_rustica	S677679	Adult	Kotrba	2014	120	NA	NA	14687	2
ERS1221003	S677679_11DATE07DATE14_Hirundo_rustica	S677679	Adult	Kotrba	2014	191	NA	NA	19262	2
ERS1221004	S677682_29DATE06DATE14_Hirundo_rustica	S677682	Adult	Kotrba	2014	179	NA	NA	23640	1
ERS1221005	S677684_02DATE05DATE14_Hirundo_rustica	S677684	Adult	Kotrba	2014	121	NA	NA	16588	3
ERS1221006	S677684_11DATE07DATE14_Hirundo_rustica	S677684	Adult	Kotrba	2014	191	NA	NA	13111	3
ERS1221007	S677684_26DATE05DATE14_Hirundo_rustica	S677684	Adult	Kotrba	2014	145	NA	NA	32061	3
ERS1221008	S677685_02DATE05DATE14_Hirundo_rustica	S677685	Adult	Kotrba	2014	121	NA	NA	21378	3
ERS1221009	S677685_08DATE06DATE14_Hirundo_rustica	S677685	Adult	Kotrba	2014	158	NA	NA	4511	3
ERS1221010	S677685_25DATE05DATE14_Hirundo_rustica	S677685	Adult	Kotrba	2014	144	NA	NA	20969	3
ERS1221011	S677689_04DATE05DATE14_Hirundo_rustica	S677689	Adult	Pulec/Kraus	2014	123	NA	NA	2741	2
ERS1221012	S677689_07DATE06DATE14_Hirundo_rustica	S677689	Adult	Pulec/Kraus	2014	157	NA	NA	32300	2
ERS1221013	S677690_08DATE07DATE14_Hirundo_rustica	S677690	Adult	Pulec/Kraus	2014	188	NA	NA	30699	1
ERS1221014	S677692_04DATE05DATE14_Hirundo_rustica	S677692	Adult	Pulec/Kraus	2014	123	NA	NA	18179	2
ERS1221015	S677692_27DATE05DATE14_Hirundo_rustica	S677692	Adult	Pulec/Kraus	2014	146	NA	NA	6126	2
ERS1221016	S677693_04DATE05DATE14_Hirundo_rustica	S677693	Adult	Pulec/Kraus	2014	123	NA	NA	6450	3
ERS1221017	S677693_27DATE05DATE14_Hirundo_rustica	S677693	Adult	Pulec/Kraus	2014	146	NA	NA	26275	3
ERS1221018	S677693_28DATE06DATE14_Hirundo_rustica	S677693	Adult	Pulec/Kraus	2014	178	NA	NA	25066	3
ERS1221019	S677694_04DATE05DATE14_Hirundo_rustica	S677694	Adult	Pulec/Kraus	2014	123	NA	NA	23775	2
ERS1221020	S677694_08DATE07DATE14_Hirundo_rustica	S677694	Adult	Pulec/Kraus	2014	188	NA	NA	8370	2
ERS1221021	S677695_04DATE05DATE14_Hirundo_rustica	S677695	Adult	Pulec/Kraus	2014	123	NA	NA	13757	3
ERS1221022	S677695_07DATE06DATE14_Hirundo_rustica	S677695	Adult	Pulec/Kraus	2014	157	NA	NA	24319	3
ERS1221023	S677695_25DATE05DATE14_Hirundo_rustica	S677695	Adult	Pulec/Kraus	2014	144	NA	NA	22466	3
ERS1221024	S677902_24DATE07DATE13_Hirundo_rustica	S677902	Adult	Smolík/Obora	2013	204	NA	NA	4209	1
ERS1221025	S677971_03DATE07DATE13_Hirundo_rustica	S677971	Adult	Smolík/Obora	2013	183	NA	NA	31393	3
ERS1221026	S677971_13DATE06DATE13_Hirundo_rustica	S677971	Adult	Smolík/Obora	2013	163	NA	NA	11738	3
ERS1221027	S677971_23DATE07DATE14_Hirundo_rustica	S677971	Adult	Smolík/Obora	2014	203	NA	NA	6336	3
ERS1221028	S677972_23DATE07DATE13_Hirundo_rustica	S677972	Adult	Smolík/Obora	2013	203	NA	NA	14748	1
ERS1221029	S677996_03DATE07DATE13_Hirundo_rustica	S677996	Adult	Smolík/Obora	2013	183	NA	NA	4733	2
ERS1221030	S677996_14DATE06DATE13_Hirundo_rustica	S677996	Adult	Smolík/Obora	2013	164	NA	NA	6295	2
ERS1221031	S678001_23DATE07DATE13_Hirundo_rustica	S678001	Adult	Smolík/Obora	2013	203	NA	NA	32265	1
ERS1221032	S678006_24DATE07DATE13_Hirundo_rustica	S678006	Adult	Smolík/Obora	2013	204	NA	NA	9270	1
ERS1221033	S678008_03DATE07DATE13_Hirundo_rustica	S678008	Adult	Smolík/Obora	2013	183	NA	NA	9835	4
ERS1221034	S678008_13DATE06DATE13_Hirundo_rustica	S678008	Adult	Smolík/Obora	2013	163	NA	NA	102922	4
ERS1221035	S678008_23DATE07DATE13_Hirundo_rustica	S678008	Adult	Smolík/Obora	2013	203	NA	NA	18669	4
ERS1221036	S678008_27DATE04DATE14_Hirundo_rustica	S678008	Adult	Smolík/Obora	2014	116	NA	NA	6360	4
ERS1221037	S678016_23DATE07DATE13_Hirundo_rustica	S678016	Adult	Smolík/Obora	2013	203	NA	NA	18946	1
ERS1221038	S678017_23DATE07DATE13_Hirundo_rustica	S678017	Adult	Smolík/Obora	2013	203	NA	NA	19018	1
ERS1221039	S678018_03DATE07DATE13_Hirundo_rustica	S678018	Adult	Smolík/Obora	2013	183	NA	NA	49757	3
ERS1221040	S678018_13DATE06DATE13_Hirundo_rustica	S678018	Adult	Smolík/Obora	2013	163	NA	NA	8351	3
ERS1221041	S678018_23DATE07DATE13_Hirundo_rustica	S678018	Adult	Smolík/Obora	2013	203	NA	NA	7303	3
ERS1221042	S678023_23DATE07DATE13_Hirundo_rustica	S678023	Adult	Smolík/Obora	2013	203	NA	NA	13970	1
ERS1221043	S678025_04DATE07DATE13_Hirundo_rustica	S678025	Adult	Smolík/Obora	2013	184	NA	NA	21509	2
ERS1221044	S678025_24DATE07DATE13_Hirundo_rustica	S678025	Adult	Smolík/Obora	2013	204	NA	NA	13166	2
ERS1221045	S678028_24DATE07DATE13_Hirundo_rustica	S678028	Adult	Smolík/Obora	2013	204	NA	NA	17616	1
ERS1221046	S678033_23DATE07DATE13_Hirundo_rustica	S678033	Adult	Smolík/Obora	2013	203	NA	NA	13591	1
ERS1221047	S678040_14DATE05DATE14_Hirundo_rustica	S678040	Adult	Smolík/Obora	2014	133	NA	NA	12496	2
ERS1221048	S678040_23DATE07DATE13_Hirundo_rustica	S678040	Adult	Smolík/Obora	2013	203	NA	NA	5812	2
ERS1221049	S678042_11DATE06DATE13_Hirundo_rustica	S678042	Adult	Kotrba	2013	161	NA	NA	30199	1
ERS1221050	S678045_22DATE07DATE13_Hirundo_rustica	S678045	Adult	Kotrba	2013	202	NA	NA	23834	1
ERS1221051	S678050_02DATE05DATE14_Hirundo_rustica	S678050	Adult	Kotrba	2014	121	NA	NA	14404	1
ERS1221052	S678051_01DATE05DATE14_Hirundo_rustica	S678051	Adult	Kotrba	2014	120	NA	NA	9709	3
ERS1221053	S678051_01DATE07DATE13_Hirundo_rustica	S678051	Adult	Kotrba	2013	181	NA	NA	7615	3
ERS1221054	S678051_22DATE07DATE13_Hirundo_rustica	S678051	Adult	Kotrba	2013	202	NA	NA	4717	3
ERS1221055	S678057_01DATE05DATE14_Hirundo_rustica	S678057	Adult	Kotrba	2014	120	NA	NA	22351	2
ERS1221056	S678057_22DATE07DATE13_Hirundo_rustica	S678057	Adult	Kotrba	2013	202	NA	NA	13606	2
ERS1221057	S678065_29DATE06DATE13_Hirundo_rustica	S678065	Adult	Kotrba	2013	179	NA	NA	10052	1
ERS1221058	S678067_03DATE05DATE14_Hirundo_rustica	S678067	Adult	Pulec/Kraus	2014	122	NA	NA	13087	6
ERS1221059	S678067_08DATE06DATE14_Hirundo_rustica	S678067	Adult	Pulec/Kraus	2014	158	NA	NA	4515	6
ERS1221060	S678067_09DATE06DATE13_Hirundo_rustica	S678067	Adult	Pulec/Kraus	2013	159	NA	NA	5132	6
ERS1221061	S678067_25DATE05DATE14_Hirundo_rustica	S678067	Adult	Pulec/Kraus	2014	144	NA	NA	4722	6
ERS1221062	S678067_25DATE07DATE13_Hirundo_rustica	S678067	Adult	Pulec/Kraus	2013	205	NA	NA	24069	6
ERS1221063	S678067_30DATE06DATE13_Hirundo_rustica	S678067	Adult	Pulec/Kraus	2013	180	NA	NA	7394	6
ERS1221064	S678069_09DATE06DATE13_Hirundo_rustica	S678069	Adult	Pulec/Kraus	2013	159	NA	NA	34745	2
ERS1221065	S678069_25DATE07DATE13_Hirundo_rustica	S678069	Adult	Pulec/Kraus	2013	205	NA	NA	43198	2
ERS1221066	S678072_25DATE07DATE13_Hirundo_rustica	S678072	Adult	Pulec/Kraus	2013	205	NA	NA	5946	1
ERS1221067	S678078_09DATE06DATE13_Hirundo_rustica	S678078	Adult	Pulec/Kraus	2013	159	NA	NA	15165	2
ERS1221068	S678078_30DATE06DATE13_Hirundo_rustica	S678078	Adult	Pulec/Kraus	2013	180	NA	NA	3275	2
ERS1221069	S678085_04DATE07DATE13_Hirundo_rustica	S678085	Adult	Smolík/Obora	2013	184	NA	NA	7789	1
ERS1221070	S678090_14DATE06DATE13_Hirundo_rustica	S678090	Adult	Smolík/Obora	2013	164	NA	NA	11499	1
ERS1221071	S678094_15DATE05DATE14_Hirundo_rustica	S678094	Adult	Smolík/Obora	2014	134	NA	NA	1561	1
ERS1221072	S678096_04DATE07DATE13_Hirundo_rustica	S678096	Adult	Smolík/Obora	2013	184	NA	NA	6587	1
ERS1221073	S678099_24DATE07DATE13_Hirundo_rustica	S678099	Adult	Smolík/Obora	2013	204	NA	NA	6114	2
ERS1221074	S678099_28DATE04DATE14_Hirundo_rustica	S678099	Adult	Smolík/Obora	2014	117	NA	NA	14925	2
ERS1221075	S679217_01DATE07DATE13_Hirundo_rustica	S679217	Adult	Kotrba	2013	181	NA	NA	26405	2
ERS1221076	S679217_03DATE06DATE14_Hirundo_rustica	S679217	Adult	Kotrba	2014	153	NA	NA	10250	2
ERS1221077	S679221_02DATE07DATE13_Hirundo_rustica	S679221	Adult	Kotrba	2013	182	NA	NA	12525	2
ERS1221078	S679221_22DATE07DATE13_Hirundo_rustica	S679221	Adult	Kotrba	2013	202	NA	NA	7918	2
ERS1221079	S679226_23DATE07DATE13_Hirundo_rustica	S679226	Adult	Smolík/Obora	2013	203	NA	NA	6969	1
ERS1221080	S679231_04DATE07DATE13_Hirundo_rustica	S679231	Adult	Smolík/Obora	2013	184	NA	NA	7727	1
ERS1221081	S679234_09DATE05DATE14_Hirundo_rustica	S679234	Adult	Kotrba	2014	128	NA	NA	12995	3
ERS1221082	S679234_11DATE07DATE14_Hirundo_rustica	S679234	Adult	Kotrba	2014	191	NA	NA	16913	3
ERS1221083	S679234_26DATE05DATE14_Hirundo_rustica	S679234	Adult	Kotrba	2014	145	NA	NA	19453	3
ERS1221084	S679304_23DATE07DATE13_Hirundo_rustica	S679304	Adult	Smolík/Obora	2013	203	NA	NA	34917	1
ERS1221085	S679309_26DATE07DATE13_Hirundo_rustica	S679309	Adult	Kotrba	2013	206	NA	NA	20614	1
ERS1221086	S679409_26DATE07DATE13_Hirundo_rustica	S679409	Adult	Kotrba	2013	206	NA	NA	16456	1
ERS1221087	S679410_01DATE05DATE14_Hirundo_rustica	S679410	Adult	Kotrba	2014	120	NA	NA	31952	2
ERS1221088	S679410_26DATE07DATE13_Hirundo_rustica	S679410	Adult	Kotrba	2013	206	NA	NA	23979	2
ERS1221089	S679537_10DATE07DATE14_Hirundo_rustica	S679537	Adult	Kotrba	2014	190	NA	NA	30071	2
ERS1221090	S679537_22DATE07DATE13_Hirundo_rustica	S679537	Adult	Kotrba	2013	202	NA	NA	7976	2
ERS1221091	S679538_01DATE07DATE13_Hirundo_rustica	S679538	Adult	Kotrba	2013	181	NA	NA	20521	3
ERS1221092	S679538_11DATE06DATE13_Hirundo_rustica	S679538	Adult	Kotrba	2013	161	NA	NA	10341	3
ERS1221093	S679538_22DATE07DATE13_Hirundo_rustica	S679538	Adult	Kotrba	2013	202	NA	NA	19314	3
ERS1221094	S679540_11DATE06DATE13_Hirundo_rustica	S679540	Adult	Kotrba	2013	161	NA	NA	10304	2
ERS1221095	S679540_22DATE07DATE13_Hirundo_rustica	S679540	Adult	Kotrba	2013	202	NA	NA	5156	2
ERS1221096	S679542_02DATE07DATE13_Hirundo_rustica	S679542	Adult	Kotrba	2013	182	NA	NA	18521	1
ERS1221097	S679544_11DATE06DATE13_Hirundo_rustica	S679544	Adult	Kotrba	2013	161	NA	NA	23809	1
ERS1221098	S679546_11DATE06DATE13_Hirundo_rustica	S679546	Adult	Kotrba	2013	161	NA	NA	24582	2
ERS1221099	S679546_26DATE07DATE13_Hirundo_rustica	S679546	Adult	Kotrba	2013	206	NA	NA	14259	2
ERS1221100	S679549_02DATE05DATE14_Hirundo_rustica	S679549	Adult	Kotrba	2014	121	NA	NA	8045	2
ERS1221101	S679549_26DATE07DATE13_Hirundo_rustica	S679549	Adult	Kotrba	2013	206	NA	NA	20337	2
ERS1221102	S679550_02DATE05DATE14_Hirundo_rustica	S679550	Adult	Kotrba	2014	121	NA	NA	18930	4
ERS1221103	S679550_03DATE06DATE2014_Hirundo_rustica	S679550	Adult	Kotrba	2014	153	NA	NA	42487	4
ERS1221104	S679550_11DATE06DATE13_Hirundo_rustica	S679550	Adult	Kotrba	2013	161	NA	NA	16838	4
ERS1221105	S679550_22DATE07DATE13_Hirundo_rustica	S679550	Adult	Kotrba	2013	202	NA	NA	9447	4
ERS1221106	S679552_02DATE07DATE13_Hirundo_rustica	S679552	Adult	Kotrba	2013	182	NA	NA	15021	1
ERS1221107	S679553_02DATE07DATE13_Hirundo_rustica	S679553	Adult	Kotrba	2013	182	NA	NA	24149	3
ERS1221108	S679553_12DATE06DATE13_Hirundo_rustica	S679553	Adult	Kotrba	2013	162	NA	NA	40955	3
ERS1221109	S679553_26DATE07DATE13_Hirundo_rustica	S679553	Adult	Kotrba	2013	206	NA	NA	16689	3
ERS1221110	S679554_02DATE07DATE13_Hirundo_rustica	S679554	Adult	Kotrba	2013	182	NA	NA	30718	2
ERS1221111	S679554_26DATE05DATE14_Hirundo_rustica	S679554	Adult	Kotrba	2014	145	NA	NA	16675	2
ERS1221112	S679568_13DATE06DATE13_Hirundo_rustica	S679568	Adult	Smolík/Obora	2013	163	NA	NA	43594	2
ERS1221113	S679568_23DATE07DATE13_Hirundo_rustica	S679568	Adult	Smolík/Obora	2013	203	NA	NA	2650	2
ERS1221114	S679573_03DATE07DATE13_Hirundo_rustica	S679573	Adult	Smolík/Obora	2013	183	NA	NA	9415	2
ERS1221115	S679573_13DATE06DATE13_Hirundo_rustica	S679573	Adult	Smolík/Obora	2013	163	NA	NA	12655	2
ERS1221116	S679574_23DATE07DATE13_Hirundo_rustica	S679574	Adult	Smolík/Obora	2013	203	NA	NA	30105	1
ERS1221117	S679587_14DATE06DATE13_Hirundo_rustica	S679587	Adult	Smolík/Obora	2013	164	NA	NA	14961	2
ERS1221118	S679587_24DATE07DATE13_Hirundo_rustica	S679587	Adult	Smolík/Obora	2013	204	NA	NA	9166	2
ERS1221119	TJ03780_03DATE07DATE13_Hirundo_rustica	TJ03780	Adult	Smolík/Obora	2013	183	NA	NA	49008	2
ERS1221120	TJ03780_27DATE04DATE14_Hirundo_rustica	TJ03780	Adult	Smolík/Obora	2014	116	NA	NA	2925	2
ERS1221121	TJ03785_23DATE07DATE13_Hirundo_rustica	TJ03785	Adult	Smolík/Obora	2013	203	NA	NA	11438	2
ERS1221122	TJ03785_28DATE04DATE14_Hirundo_rustica	TJ03785	Adult	Smolík/Obora	2014	117	NA	NA	5338	2
ERS1221123	TJ03795_03DATE07DATE13_Hirundo_rustica	TJ03795	Adult	Smolík/Obora	2013	183	NA	NA	8722	3
ERS1221124	TJ03795_13DATE06DATE13_Hirundo_rustica	TJ03795	Adult	Smolík/Obora	2013	163	NA	NA	11086	3
ERS1221125	TJ03795_23DATE07DATE14_Hirundo_rustica	TJ03795	Adult	Smolík/Obora	2014	203	NA	NA	3291	3
ERS1221126	TJ03796_03DATE07DATE13_Hirundo_rustica	TJ03796	Adult	Smolík/Obora	2013	183	NA	NA	19060	2
ERS1221127	TJ03796_23DATE07DATE13_Hirundo_rustica	TJ03796	Adult	Smolík/Obora	2013	203	NA	NA	7368	2
ERS1221128	TJ03797_04DATE07DATE13_Hirundo_rustica	TJ03797	Adult	Smolík/Obora	2013	184	NA	NA	14048	1
ERS1221129	TN28703_03DATE05DATE14_Hirundo_rustica	TN28703	Adult	Pulec/Kraus	2014	122	NA	NA	1815	3
ERS1221130	TN28703_06DATE06DATE13_Hirundo_rustica	TN28703	Adult	Pulec/Kraus	2013	156	NA	NA	29217	3
ERS1221131	TN28703_29DATE06DATE13_Hirundo_rustica	TN28703	Adult	Pulec/Kraus	2013	179	NA	NA	25809	3
