# Supplementary material for: Temporal Stability and the Effect of Transgenerational Transfer on Fecal Microbiota Structure in a Long Distance Migratory Bird
Source: Front Microbiol. 2017 Feb 1;8:50. doi: 10.3389/fmicb.2017.00050 (PMC5292904; doi:10.3389/fmicb.2017.00050)
Supplement: Supplementary file 2 [file Table_2.XLS]

## Sheet: Description
Summary of taxa detected in gut microbiota of Barn Swallow (Hirindo rustica)
Individual sheets correspond to individual taxonomic levels.
In each sheet we provide average proportion (± S.E.) for individual taxa in all samples, in samples from juveniles and adults

## Sheet: Phylum
Domain	Phylum	Class	Order	Family	Genus	Species	Total mean	Total S.E.	Mean (adults)	S.E. (juveniles)	Mean (juveniles)	S.E. (juveniles)
Bacteria	Deinococcus-Thermus	NA	NA	NA	NA	NA	0.000242128	5.54887e-05	0.000408708	9.81158e-05	3.34046e-05	1.14324e-05
Bacteria	Candidatus Saccharibacteria	NA	NA	NA	NA	NA	0.0027842	0.000440805	0.00261816	0.000408213	0.00302225	0.000861438
Bacteria	Microgenomates	NA	NA	NA	NA	NA	5.60429e-07	4.01276e-07	4.19972e-07	4.19972e-07	7.44144e-07	7.44144e-07
Bacteria	Spirochaetes	NA	NA	NA	NA	NA	7.22276e-05	3.20555e-05	0.000126732	5.73989e-05	3.86274e-06	1.77108e-06
Bacteria	Cloacimonetes	NA	NA	NA	NA	NA	1.23141e-05	6.86869e-06	2.04318e-05	1.22391e-05	2.14774e-06	1.88098e-06
Bacteria	Parcubacteria	NA	NA	NA	NA	NA	0.00177922	0.000722797	0.00297995	0.00129337	0.000244214	7.35562e-05
Bacteria	SR1	NA	NA	NA	NA	NA	3.06997e-05	1.57293e-05	5.05566e-05	2.80532e-05	5.83778e-06	3.93978e-06
Archaea	Euryarchaeota	NA	NA	NA	NA	NA	0.000420115	8.43454e-05	0.000399442	0.00012336	0.000450013	0.000111892
Bacteria	Cyanobacteria/Chloroplast	NA	NA	NA	NA	NA	0.00513472	0.00157782	0.00883641	0.00281246	0.000492398	0.000171213
Bacteria	Fusobacteria	NA	NA	NA	NA	NA	0.000788923	0.000557883	0.000325379	0.000112119	0.00138452	0.0012633
Bacteria	Aminicenantes	NA	NA	NA	NA	NA	1.93438e-06	1.4783e-06	3.47571e-06	2.65454e-06	0	0
Bacteria	Latescibacteria	NA	NA	NA	NA	NA	1.15112e-06	1.15112e-06	2.06835e-06	2.06835e-06	0	0
Bacteria	Nitrospirae	NA	NA	NA	NA	NA	5.1174e-06	2.57442e-06	8.53613e-06	4.58865e-06	8.35246e-07	6.64309e-07
Bacteria	Synergistetes	NA	NA	NA	NA	NA	3.11626e-05	9.06581e-06	5.54417e-05	1.61341e-05	6.99327e-07	5.61447e-07
Bacteria	Firmicutes	NA	NA	NA	NA	NA	0.347578	0.0137988	0.265059	0.0172071	0.450653	0.0201188
Bacteria	Tenericutes	NA	NA	NA	NA	NA	0.127406	0.0106856	0.20032	0.0172021	0.0344439	0.00618381
Bacteria	Actinobacteria	NA	NA	NA	NA	NA	0.043919	0.00364499	0.052985	0.0050329	0.0327981	0.00521063
Bacteria	Chlorobi	NA	NA	NA	NA	NA	2.53201e-05	2.42647e-05	4.54954e-05	4.35956e-05	0	0
Bacteria	Ignavibacteriae	NA	NA	NA	NA	NA	5.12582e-06	2.45744e-06	8.03611e-06	4.25188e-06	1.48829e-06	1.48829e-06
Bacteria	Bacteroidetes	NA	NA	NA	NA	NA	0.0628892	0.00672956	0.0350314	0.00621556	0.0987308	0.0127209
Bacteria	Fibrobacteres	NA	NA	NA	NA	NA	5.16338e-05	4.49222e-05	9.22282e-05	8.06954e-05	6.94698e-07	4.93165e-07
Bacteria	Gemmatimonadetes	NA	NA	NA	NA	NA	4.33165e-05	1.01428e-05	7.38195e-05	1.793e-05	5.08611e-06	2.14232e-06
Bacteria	Chlamydiae	NA	NA	NA	NA	NA	0.00795477	0.00293192	0.00710432	0.00383066	0.00911266	0.00459404
Bacteria	Hydrogenedentes	NA	NA	NA	NA	NA	8.87968e-07	4.71573e-07	1.59551e-06	8.45412e-07	0	0
Bacteria	Lentisphaerae	NA	NA	NA	NA	NA	7.24125e-06	2.81587e-06	1.03203e-05	4.53735e-06	3.41112e-06	2.82802e-06
Bacteria	candidate division WPS-1	NA	NA	NA	NA	NA	0.000162524	5.33305e-05	0.000273313	9.46625e-05	2.37221e-05	1.42923e-05
Bacteria	candidate division WPS-2	NA	NA	NA	NA	NA	0.00019056	8.19978e-05	0.000327843	0.000146798	1.84537e-05	6.52185e-06
Bacteria	Planctomycetes	NA	NA	NA	NA	NA	0.00134916	0.000203524	0.00197696	0.000353733	0.000566931	9.21488e-05
Bacteria	Verrucomicrobia	NA	NA	NA	NA	NA	0.00279028	0.000816236	0.00415889	0.00143146	0.00108351	0.000377938
Bacteria	Deferribacteres	NA	NA	NA	NA	NA	6.67335e-06	5.19677e-06	1.13805e-05	9.31524e-06	7.73668e-07	7.73668e-07
Bacteria	Proteobacteria	NA	NA	NA	NA	NA	0.391261	0.01363	0.411944	0.0192899	0.365972	0.0189219
Bacteria	Atribacteria	NA	NA	NA	NA	NA	9.34075e-07	6.84261e-07	1.67836e-06	1.22855e-06	0	0
Bacteria	Chloroflexi	NA	NA	NA	NA	NA	0.0011408	0.000246486	0.00167455	0.000428825	0.00047569	0.000127026
Bacteria	Acidobacteria	NA	NA	NA	NA	NA	0.00179613	0.000260633	0.00286144	0.000436194	0.00046268	0.00017573
Bacteria	Elusimicrobia	NA	NA	NA	NA	NA	1.57053e-06	8.2093e-07	2.82196e-06	1.47157e-06	0	0
Bacteria	BRC1	NA	NA	NA	NA	NA	7.01597e-06	3.41152e-06	1.26064e-05	6.11228e-06	0	0
Bacteria	Armatimonadetes	NA	NA	NA	NA	NA	0.000107649	3.56059e-05	0.000188147	6.34008e-05	6.69247e-06	5.97964e-06

## Sheet: Class
Domain	Phylum	Class	Order	Family	Genus	Species	Total mean	Total S.E.	Mean (adults)	S.E. (juveniles)	Mean (juveniles)	S.E. (juveniles)
Bacteria	Deinococcus-Thermus	Deinococci	NA	NA	NA	NA	0.000242128	5.54887e-05	0.000408708	9.81158e-05	3.34046e-05	1.14324e-05
Bacteria	Candidatus Saccharibacteria	Saccharibacteria_genera_incertae_sedis	NA	NA	NA	NA	0.0027842	0.000440805	0.00261816	0.000408213	0.00302225	0.000861438
Bacteria	Microgenomates	Microgenomates_genera_incertae_sedis	NA	NA	NA	NA	5.60429e-07	4.01276e-07	4.19972e-07	4.19972e-07	7.44144e-07	7.44144e-07
Bacteria	Spirochaetes	Spirochaetia	NA	NA	NA	NA	7.22276e-05	3.20555e-05	0.000126732	5.73989e-05	3.86274e-06	1.77108e-06
Bacteria	Cloacimonetes	Candidatus Cloacamonas	NA	NA	NA	NA	1.23141e-05	6.86869e-06	2.04318e-05	1.22391e-05	2.14774e-06	1.88098e-06
Bacteria	Parcubacteria	Parcubacteria_genera_incertae_sedis	NA	NA	NA	NA	0.00177922	0.000722797	0.00297995	0.00129337	0.000244214	7.35562e-05
Bacteria	SR1	SR1_genera_incertae_sedis	NA	NA	NA	NA	3.06997e-05	1.57293e-05	5.05566e-05	2.80532e-05	5.83778e-06	3.93978e-06
Archaea	Euryarchaeota	Methanobacteria	NA	NA	NA	NA	0.000280585	5.47771e-05	0.000186424	5.51724e-05	0.000402234	0.000102859
Archaea	Euryarchaeota	Halobacteria	NA	NA	NA	NA	1.47815e-05	7.96467e-06	1.40464e-05	1.11717e-05	1.58628e-05	1.13693e-05
Archaea	Euryarchaeota	Thermoplasmata	NA	NA	NA	NA	7.14264e-06	7.14264e-06	1.2834e-05	1.2834e-05	0	0
Archaea	Euryarchaeota	?	NA	NA	NA	NA	1.16866e-06	1.16866e-06	2.09986e-06	2.09986e-06	0	0
Archaea	Euryarchaeota	Methanomicrobia	NA	NA	NA	NA	0.000116437	4.14774e-05	0.000184038	7.34767e-05	3.19168e-05	1.41281e-05
Bacteria	Cyanobacteria/Chloroplast	Cyanobacteria	NA	NA	NA	NA	0.00420647	0.00152255	0.00723325	0.00271977	0.000411992	0.000169162
Bacteria	Cyanobacteria/Chloroplast	?	NA	NA	NA	NA	0.000928251	0.000403815	0.00160316	0.00072331	8.04061e-05	1.35286e-05
Bacteria	Fusobacteria	Fusobacteriia	NA	NA	NA	NA	0.000788923	0.000557883	0.000325379	0.000112119	0.00138452	0.0012633
Bacteria	Acidobacteria	Acidobacteria_Gp7	NA	NA	NA	NA	1.55841e-05	4.76501e-06	1.99346e-05	7.18937e-06	1.02266e-05	5.89124e-06
Bacteria	Acidobacteria	Acidobacteria_Gp10	NA	NA	NA	NA	3.96428e-06	1.52374e-06	6.00818e-06	2.57764e-06	1.41332e-06	1.15362e-06
Bacteria	Acidobacteria	Acidobacteria_Gp18	NA	NA	NA	NA	4.31411e-06	1.93261e-06	7.45813e-06	3.45032e-06	3.72072e-07	3.72072e-07
Bacteria	Acidobacteria	Acidobacteria_Gp25	NA	NA	NA	NA	4.63336e-07	4.63336e-07	8.32528e-07	8.32528e-07	0	0
Bacteria	Acidobacteria	Acidobacteria_Gp17	NA	NA	NA	NA	7.55544e-06	2.28905e-06	1.20713e-05	3.90871e-06	1.90708e-06	1.54542e-06
Bacteria	Acidobacteria	Acidobacteria_Gp6	NA	NA	NA	NA	0.00019118	3.64156e-05	0.000299605	5.85333e-05	5.56637e-05	3.48893e-05
Bacteria	Aminicenantes	Aminicenantes_genera_incertae_sedis	NA	NA	NA	NA	1.93438e-06	1.4783e-06	3.47571e-06	2.65454e-06	0	0
Bacteria	Latescibacteria	Latescibacteria_genera_incertae_sedis	NA	NA	NA	NA	1.15112e-06	1.15112e-06	2.06835e-06	2.06835e-06	0	0
Bacteria	Nitrospirae	Nitrospira	NA	NA	NA	NA	5.1174e-06	2.57442e-06	8.53613e-06	4.58865e-06	8.35246e-07	6.64309e-07
Bacteria	Synergistetes	Synergistia	NA	NA	NA	NA	3.11626e-05	9.06581e-06	5.54417e-05	1.61341e-05	6.99327e-07	5.61447e-07
Bacteria	Firmicutes	Negativicutes	NA	NA	NA	NA	0.000385549	0.000102928	0.000528614	0.000152546	0.000208085	0.00013186
Bacteria	Firmicutes	Bacilli	NA	NA	NA	NA	0.266047	0.0129039	0.220694	0.0166165	0.321257	0.0194943
Bacteria	Firmicutes	Erysipelotrichia	NA	NA	NA	NA	0.000958951	0.000312673	0.000664585	0.000102395	0.00133849	0.00070035
Bacteria	Tenericutes	Mollicutes	NA	NA	NA	NA	0.127406	0.0106856	0.20032	0.0172021	0.0344439	0.00618381
Bacteria	Firmicutes	?	NA	NA	NA	NA	0.000895737	0.000172339	0.00130279	0.000295876	0.000385401	0.000106266
Bacteria	Firmicutes	Clostridia	NA	NA	NA	NA	0.0792908	0.00846371	0.0418689	0.00792176	0.127464	0.0158335
Bacteria	Actinobacteria	Actinobacteria	NA	NA	NA	NA	0.0436963	0.00362784	0.0526572	0.00500019	0.0327065	0.00520169
Bacteria	Actinobacteria	Thermoleophilia	NA	NA	NA	NA	2.85362e-06	1.15187e-06	2.94381e-06	1.47098e-06	2.76813e-06	1.84986e-06
Bacteria	Actinobacteria	?	NA	NA	NA	NA	0.000219805	4.42925e-05	0.000324873	7.68994e-05	8.88335e-05	2.31006e-05
Bacteria	Acidobacteria	Acidobacteria_Gp3	NA	NA	NA	NA	0.00013461	5.0097e-05	0.000231289	8.95103e-05	1.3411e-05	5.76304e-06
Bacteria	Acidobacteria	Acidobacteria_Gp2	NA	NA	NA	NA	3.56173e-06	3.56173e-06	0	0	8.11283e-06	8.11283e-06
Bacteria	Acidobacteria	Acidobacteria_Gp1	NA	NA	NA	NA	0.000192293	7.03394e-05	0.00034316	0.000125681	2.98537e-06	1.23013e-06
Bacteria	Chlorobi	Chlorobia	NA	NA	NA	NA	2.53201e-05	2.42647e-05	4.54954e-05	4.35956e-05	0	0
Bacteria	Ignavibacteriae	Ignavibacteria	NA	NA	NA	NA	5.12582e-06	2.45744e-06	8.03611e-06	4.25188e-06	1.48829e-06	1.48829e-06
Bacteria	Bacteroidetes	Bacteroidia	NA	NA	NA	NA	0.0459036	0.00594658	0.00771718	0.00170352	0.0946686	0.0125617
Bacteria	Bacteroidetes	Sphingobacteriia	NA	NA	NA	NA	0.00273423	0.000830466	0.00467077	0.0014806	0.000306932	8.58838e-05
Bacteria	Bacteroidetes	Flavobacteriia	NA	NA	NA	NA	0.00605361	0.00119244	0.00849644	0.00189835	0.00301639	0.00123041
Bacteria	Bacteroidetes	?	NA	NA	NA	NA	0.00677755	0.00279441	0.0117039	0.00499968	0.000600952	0.000253084
Bacteria	Bacteroidetes	Cytophagia	NA	NA	NA	NA	0.00126023	0.000271437	0.00216547	0.000479366	0.000125412	4.22438e-05
Bacteria	Bacteroidetes	Bacteroidetes_incertae_sedis	NA	NA	NA	NA	0.000160001	7.22774e-05	0.000277661	0.000129399	1.24634e-05	6.58153e-06
Bacteria	Fibrobacteres	Fibrobacteria	NA	NA	NA	NA	5.16338e-05	4.49222e-05	9.22282e-05	8.06954e-05	6.94698e-07	4.93165e-07
Bacteria	Gemmatimonadetes	Gemmatimonadetes	NA	NA	NA	NA	4.33165e-05	1.01428e-05	7.38195e-05	1.793e-05	5.08611e-06	2.14232e-06
Bacteria	Proteobacteria	Deltaproteobacteria	NA	NA	NA	NA	0.00460683	0.00125079	0.00660679	0.00214935	0.00211695	0.000806227
Bacteria	Acidobacteria	Holophagae	NA	NA	NA	NA	1.17131e-07	1.17131e-07	2.10463e-07	2.10463e-07	0	0
Bacteria	Chlamydiae	Chlamydiia	NA	NA	NA	NA	0.00795477	0.00293192	0.00710432	0.00383066	0.00911266	0.00459404
Bacteria	Hydrogenedentes	Candidatus Hydrogenedens	NA	NA	NA	NA	8.87968e-07	4.71573e-07	1.59551e-06	8.45412e-07	0	0
Bacteria	Lentisphaerae	Lentisphaeria	NA	NA	NA	NA	4.9203e-06	2.13557e-06	6.15001e-06	3.12488e-06	3.41112e-06	2.82802e-06
Bacteria	Lentisphaerae	Oligosphaeria	NA	NA	NA	NA	2.32095e-06	1.30758e-06	4.17031e-06	2.34499e-06	0	0
Bacteria	Planctomycetes	Phycisphaerae	NA	NA	NA	NA	6.52577e-07	6.52577e-07	1.17256e-06	1.17256e-06	0	0
Bacteria	candidate division WPS-1	WPS-1_genera_incertae_sedis	NA	NA	NA	NA	0.000162524	5.33305e-05	0.000273313	9.46625e-05	2.37221e-05	1.42923e-05
Bacteria	candidate division WPS-2	WPS-2_genera_incertae_sedis	NA	NA	NA	NA	0.00019056	8.19978e-05	0.000327843	0.000146798	1.84537e-05	6.52185e-06
Bacteria	Planctomycetes	Planctomycetia	NA	NA	NA	NA	0.00134851	0.00020353	0.00197579	0.000353752	0.000566931	9.21488e-05
Bacteria	Verrucomicrobia	?	NA	NA	NA	NA	3.10701e-05	1.38699e-05	5.3708e-05	2.48016e-05	2.68631e-06	1.98322e-06
Bacteria	Verrucomicrobia	Verrucomicrobiae	NA	NA	NA	NA	0.00186271	0.000698268	0.00262445	0.00121818	0.000915887	0.000375703
Bacteria	Verrucomicrobia	Spartobacteria	NA	NA	NA	NA	0.000505203	9.99317e-05	0.000795696	0.000175801	0.000142054	3.18565e-05
Bacteria	Verrucomicrobia	Subdivision3	NA	NA	NA	NA	1.76521e-05	6.11278e-06	2.95314e-05	1.08752e-05	2.77134e-06	1.45052e-06
Bacteria	Verrucomicrobia	Opitutae	NA	NA	NA	NA	5.72833e-05	2.84764e-05	9.96726e-05	5.09917e-05	4.12585e-06	3.18758e-06
Bacteria	Verrucomicrobia	Subdivision5	NA	NA	NA	NA	0.000316362	0.000132403	0.000555834	0.000236984	1.59846e-05	5.60976e-06
Bacteria	Deferribacteres	Deferribacteres	NA	NA	NA	NA	6.67335e-06	5.19677e-06	1.13805e-05	9.31524e-06	7.73668e-07	7.73668e-07
Bacteria	Proteobacteria	?	NA	NA	NA	NA	0.00764227	0.00263878	0.00734871	0.00276275	0.00808937	0.00489348
Bacteria	Proteobacteria	Alphaproteobacteria	NA	NA	NA	NA	0.0587582	0.00511714	0.074478	0.00801133	0.0393237	0.00541867
Bacteria	Proteobacteria	Betaproteobacteria	NA	NA	NA	NA	0.0107098	0.00264474	0.0160244	0.00461242	0.00403038	0.00132575
Bacteria	Proteobacteria	Gammaproteobacteria	NA	NA	NA	NA	0.301162	0.0131947	0.30383	0.0188398	0.297957	0.0182056
Bacteria	Proteobacteria	Epsilonproteobacteria	NA	NA	NA	NA	0.00838199	0.00262798	0.00365624	0.00136391	0.014454	0.00571024
Bacteria	Atribacteria	Atribacteria_genera_incertae_sedis	NA	NA	NA	NA	9.34075e-07	6.84261e-07	1.67836e-06	1.22855e-06	0	0
Bacteria	Acidobacteria	Acidobacteria_Gp16	NA	NA	NA	NA	0.000529657	0.000103185	0.000747312	0.000171741	0.000257969	8.52032e-05
Bacteria	Chloroflexi	Ktedonobacteria	NA	NA	NA	NA	5.2867e-05	4.40227e-05	9.13684e-05	7.90419e-05	4.59375e-06	3.35674e-06
Bacteria	Chloroflexi	Chloroflexia	NA	NA	NA	NA	3.05496e-05	1.6136e-05	5.48919e-05	2.89268e-05	0	0
Bacteria	Chloroflexi	Thermomicrobia	NA	NA	NA	NA	8.93288e-05	2.08285e-05	5.97915e-05	1.46048e-05	0.000127675	4.35957e-05
Bacteria	Chloroflexi	?	NA	NA	NA	NA	0.000330185	5.95861e-05	0.00040686	8.87062e-05	0.00023632	7.56742e-05
Bacteria	Chloroflexi	Caldilineae	NA	NA	NA	NA	0.000504989	0.00018421	0.00084468	0.000329243	7.94713e-05	2.22186e-05
Bacteria	Chloroflexi	Anaerolineae	NA	NA	NA	NA	0.000132877	4.25245e-05	0.000216959	7.48077e-05	2.76301e-05	1.74203e-05
Bacteria	Acidobacteria	Acidobacteria_Gp4	NA	NA	NA	NA	0.000712449	0.000136001	0.00119288	0.000236869	0.00011062	5.12517e-05
Bacteria	Acidobacteria	?	NA	NA	NA	NA	3.77884e-07	3.77884e-07	6.78986e-07	6.78986e-07	0	0
Bacteria	Elusimicrobia	?	NA	NA	NA	NA	1.98407e-07	1.98407e-07	3.565e-07	3.565e-07	0	0
Bacteria	Elusimicrobia	Endomicrobia	NA	NA	NA	NA	4.29923e-07	4.29923e-07	7.7249e-07	7.7249e-07	0	0
Bacteria	Elusimicrobia	Elusimicrobia	NA	NA	NA	NA	9.42205e-07	6.72858e-07	1.69297e-06	1.20797e-06	0	0
Bacteria	BRC1	BRC1_genera_incertae_sedis	NA	NA	NA	NA	7.01597e-06	3.41152e-06	1.26064e-05	6.11228e-06	0	0
Bacteria	Armatimonadetes	Chthonomonadetes	NA	NA	NA	NA	5.68403e-06	3.40606e-06	1.02131e-05	6.11035e-06	0	0
Bacteria	Armatimonadetes	Armatimonadetes_gp2	NA	NA	NA	NA	6.15273e-06	2.0335e-06	1.07618e-05	3.6189e-06	3.72072e-07	3.72072e-07
Bacteria	Armatimonadetes	Armatimonadia	NA	NA	NA	NA	6.89763e-05	2.94175e-05	0.000123654	5.26484e-05	3.59339e-07	3.59339e-07
Bacteria	Armatimonadetes	?	NA	NA	NA	NA	1.71872e-05	1.06927e-05	3.08821e-05	1.91857e-05	0	0
Bacteria	Armatimonadetes	Armatimonadetes_gp5	NA	NA	NA	NA	9.64914e-06	3.91248e-06	1.26354e-05	5.22863e-06	5.96106e-06	5.96106e-06

## Sheet: Order
Domain	Phylum	Class	Order	Family	Genus	Species	Total mean	Total S.E.	Mean (adults)	S.E. (juveniles)	Mean (juveniles)	S.E. (juveniles)
Bacteria	Deinococcus-Thermus	Deinococci	Thermales	NA	NA	NA	9.90723e-07	6.11973e-07	1.49358e-06	1.06158e-06	3.63267e-07	3.63267e-07
Bacteria	Deinococcus-Thermus	Deinococci	Deinococcales	NA	NA	NA	0.000241137	5.54893e-05	0.000407214	9.81254e-05	3.30413e-05	1.14204e-05
Bacteria	Candidatus Saccharibacteria	Saccharibacteria_genera_incertae_sedis	Saccharibacteria_genera_incertae_sedis	NA	NA	NA	0.0027842	0.000440805	0.00261816	0.000408213	0.00302225	0.000861438
Bacteria	Microgenomates	Microgenomates_genera_incertae_sedis	Microgenomates_genera_incertae_sedis	NA	NA	NA	5.60429e-07	4.01276e-07	4.19972e-07	4.19972e-07	7.44144e-07	7.44144e-07
Bacteria	Spirochaetes	Spirochaetia	Spirochaetales	NA	NA	NA	7.22276e-05	3.20555e-05	0.000126732	5.73989e-05	3.86274e-06	1.77108e-06
Bacteria	Cloacimonetes	Candidatus Cloacamonas	Candidatus Cloacamonas	NA	NA	NA	1.23141e-05	6.86869e-06	2.04318e-05	1.22391e-05	2.14774e-06	1.88098e-06
Bacteria	Parcubacteria	Parcubacteria_genera_incertae_sedis	Parcubacteria_genera_incertae_sedis	NA	NA	NA	0.00177922	0.000722797	0.00297995	0.00129337	0.000244214	7.35562e-05
Bacteria	SR1	SR1_genera_incertae_sedis	SR1_genera_incertae_sedis	NA	NA	NA	3.06997e-05	1.57293e-05	5.05566e-05	2.80532e-05	5.83778e-06	3.93978e-06
Archaea	Euryarchaeota	Methanobacteria	Methanobacteriales	NA	NA	NA	0.000280585	5.47771e-05	0.000186424	5.51724e-05	0.000402234	0.000102859
Archaea	Euryarchaeota	Halobacteria	Halobacteriales	NA	NA	NA	1.47815e-05	7.96467e-06	1.40464e-05	1.11717e-05	1.58628e-05	1.13693e-05
Archaea	Euryarchaeota	Thermoplasmata	Thermoplasmatales	NA	NA	NA	7.14264e-06	7.14264e-06	1.2834e-05	1.2834e-05	0	0
Archaea	Euryarchaeota	?	?	NA	NA	NA	1.16866e-06	1.16866e-06	2.09986e-06	2.09986e-06	0	0
Archaea	Euryarchaeota	Methanomicrobia	Methanomicrobiales	NA	NA	NA	2.06381e-05	7.03543e-06	3.32519e-05	1.24097e-05	4.85637e-06	2.73518e-06
Archaea	Euryarchaeota	Methanomicrobia	Methanocellales	NA	NA	NA	3.50597e-07	3.50597e-07	6.29958e-07	6.29958e-07	0	0
Archaea	Euryarchaeota	Methanomicrobia	Methanosarcinales	NA	NA	NA	9.54481e-05	3.78462e-05	0.000150156	6.70218e-05	2.70604e-05	1.35198e-05
Bacteria	Proteobacteria	Deltaproteobacteria	Bdellovibrionales	NA	NA	NA	0.000116818	3.19374e-05	0.000196773	5.67643e-05	1.66401e-05	5.54147e-06
Bacteria	Cyanobacteria/Chloroplast	Cyanobacteria	Family IV	NA	NA	NA	3.5854e-05	2.21846e-05	3.72299e-05	2.95034e-05	3.4472e-05	3.40634e-05
Bacteria	Cyanobacteria/Chloroplast	Cyanobacteria	Family II	NA	NA	NA	9.1763e-05	3.01637e-05	0.000101318	4.52589e-05	8.05773e-05	3.79085e-05
Bacteria	Cyanobacteria/Chloroplast	Cyanobacteria	?	NA	NA	NA	0.00114312	0.000421004	0.00201571	0.000752295	4.85192e-05	2.65418e-05
Bacteria	Cyanobacteria/Chloroplast	Cyanobacteria	Family XIII	NA	NA	NA	0.00154902	0.000985424	0.00266045	0.00176538	0.000155723	0.000144377
Bacteria	Cyanobacteria/Chloroplast	?	?	NA	NA	NA	0.000928251	0.000403815	0.00160316	0.00072331	8.04061e-05	1.35286e-05
Bacteria	Cyanobacteria/Chloroplast	Cyanobacteria	Family I	NA	NA	NA	0.00069787	0.000315326	0.00119251	0.00056437	7.78739e-05	3.72629e-05
Bacteria	Cyanobacteria/Chloroplast	Cyanobacteria	Family V	NA	NA	NA	4.74441e-05	4.165e-05	8.52481e-05	7.48175e-05	0	0
Bacteria	Cyanobacteria/Chloroplast	Cyanobacteria	Family XI	NA	NA	NA	0.000138806	0.000115376	0.000237712	0.000207057	1.4827e-05	1.21933e-05
Bacteria	Cyanobacteria/Chloroplast	Cyanobacteria	Family VIII	NA	NA	NA	0.000502595	0.000375308	0.000903068	0.000673884	0	0
Bacteria	Fusobacteria	Fusobacteriia	Fusobacteriales	NA	NA	NA	0.000788923	0.000557883	0.000325379	0.000112119	0.00138452	0.0012633
Bacteria	Acidobacteria	Acidobacteria_Gp7	Gp7	NA	NA	NA	1.55841e-05	4.76501e-06	1.99346e-05	7.18937e-06	1.02266e-05	5.89124e-06
Bacteria	Acidobacteria	Acidobacteria_Gp10	Gp10	NA	NA	NA	3.96428e-06	1.52374e-06	6.00818e-06	2.57764e-06	1.41332e-06	1.15362e-06
Bacteria	Acidobacteria	Acidobacteria_Gp18	Gp18	NA	NA	NA	4.31411e-06	1.93261e-06	7.45813e-06	3.45032e-06	3.72072e-07	3.72072e-07
Bacteria	Acidobacteria	Acidobacteria_Gp25	Gp25	NA	NA	NA	4.63336e-07	4.63336e-07	8.32528e-07	8.32528e-07	0	0
Bacteria	Acidobacteria	Acidobacteria_Gp17	Gp17	NA	NA	NA	7.55544e-06	2.28905e-06	1.20713e-05	3.90871e-06	1.90708e-06	1.54542e-06
Bacteria	Acidobacteria	Acidobacteria_Gp6	Gp6	NA	NA	NA	0.00019118	3.64156e-05	0.000299605	5.85333e-05	5.56637e-05	3.48893e-05
Bacteria	Aminicenantes	Aminicenantes_genera_incertae_sedis	Aminicenantes_genera_incertae_sedis	NA	NA	NA	1.93438e-06	1.4783e-06	3.47571e-06	2.65454e-06	0	0
Bacteria	Proteobacteria	Deltaproteobacteria	Syntrophorhabdaceae	NA	NA	NA	1.04418e-06	7.36364e-07	1.87619e-06	1.32192e-06	0	0
Bacteria	Latescibacteria	Latescibacteria_genera_incertae_sedis	Latescibacteria_genera_incertae_sedis	NA	NA	NA	1.15112e-06	1.15112e-06	2.06835e-06	2.06835e-06	0	0
Bacteria	Nitrospirae	Nitrospira	Nitrospirales	NA	NA	NA	5.1174e-06	2.57442e-06	8.53613e-06	4.58865e-06	8.35246e-07	6.64309e-07
Bacteria	Firmicutes	Clostridia	Natranaerobiales	NA	NA	NA	2.32504e-06	1.70286e-06	4.17766e-06	3.05737e-06	0	0
Bacteria	Proteobacteria	Deltaproteobacteria	Syntrophobacterales	NA	NA	NA	1.02497e-05	4.47017e-06	1.65592e-05	7.85774e-06	2.3548e-06	2.01548e-06
Bacteria	Firmicutes	Clostridia	?	NA	NA	NA	7.12191e-05	1.86313e-05	8.1076e-05	2.77459e-05	5.94431e-05	2.37924e-05
Bacteria	Firmicutes	Clostridia	Thermoanaerobacterales	NA	NA	NA	2.48576e-06	2.48576e-06	4.46644e-06	4.46644e-06	0	0
Bacteria	Synergistetes	Synergistia	Synergistales	NA	NA	NA	3.11626e-05	9.06581e-06	5.54417e-05	1.61341e-05	6.99327e-07	5.61447e-07
Bacteria	Firmicutes	Negativicutes	Selenomonadales	NA	NA	NA	0.000385549	0.000102928	0.000528614	0.000152546	0.000208085	0.00013186
Bacteria	Firmicutes	Bacilli	Lactobacillales	NA	NA	NA	0.258995	0.0129663	0.212315	0.0167093	0.315847	0.0195325
Bacteria	Firmicutes	Bacilli	Bacillales	NA	NA	NA	0.00701874	0.000986529	0.00832894	0.00129959	0.00539735	0.00152356
Bacteria	Firmicutes	Erysipelotrichia	Erysipelotrichales	NA	NA	NA	0.000958951	0.000312673	0.000664585	0.000102395	0.00133849	0.00070035
Bacteria	Tenericutes	Mollicutes	Haloplasmatales	NA	NA	NA	1.65717e-06	1.65717e-06	2.97763e-06	2.97763e-06	0	0
Bacteria	Tenericutes	Mollicutes	Anaeroplasmatales	NA	NA	NA	4.93905e-07	3.59022e-07	0	0	1.12501e-06	8.16732e-07
Bacteria	Tenericutes	Mollicutes	?	NA	NA	NA	2.18704e-06	1.44365e-06	3.9297e-06	2.59098e-06	0	0
Bacteria	Tenericutes	Mollicutes	Acholeplasmatales	NA	NA	NA	2.78227e-06	1.19652e-06	4.99921e-06	2.14151e-06	0	0
Bacteria	Tenericutes	Mollicutes	Mycoplasmatales	NA	NA	NA	0.124445	0.0106648	0.195844	0.0172188	0.0333726	0.00617746
Bacteria	Tenericutes	Mollicutes	Entomoplasmatales	NA	NA	NA	0.0029545	0.00121397	0.00446406	0.00214182	0.00107014	0.000504923
Bacteria	Firmicutes	Bacilli	?	NA	NA	NA	3.32638e-05	2.23537e-05	5.00424e-05	3.95191e-05	1.233e-05	9.1307e-06
Bacteria	Firmicutes	?	?	NA	NA	NA	0.000895737	0.000172339	0.00130279	0.000295876	0.000385401	0.000106266
Bacteria	Firmicutes	Clostridia	Clostridiales	NA	NA	NA	0.0792124	0.00846137	0.0417765	0.00791701	0.127403	0.0158303
Bacteria	Firmicutes	Clostridia	Halanaerobiales	NA	NA	NA	2.45949e-06	1.45443e-06	2.61222e-06	2.41818e-06	2.29071e-06	1.26434e-06
Bacteria	Actinobacteria	Actinobacteria	Bifidobacteriales	NA	NA	NA	0.000297441	5.96243e-05	0.000150485	4.00554e-05	0.00048674	0.000124862
Bacteria	Actinobacteria	Actinobacteria	Actinomycetales	NA	NA	NA	0.040575	0.00344438	0.0487388	0.00468343	0.0305674	0.00504421
Bacteria	Actinobacteria	Actinobacteria	Coriobacteriales	NA	NA	NA	0.000412267	8.77145e-05	0.000273708	9.27203e-05	0.000591527	0.000160959
Bacteria	Actinobacteria	Actinobacteria	Nitriliruptorales	NA	NA	NA	1.24705e-05	7.18057e-06	9.88374e-06	5.30136e-06	1.58757e-05	1.49315e-05
Bacteria	Actinobacteria	Actinobacteria	?	NA	NA	NA	0.0004452	9.61234e-05	0.000694709	0.000169994	0.000132849	2.61103e-05
Bacteria	Actinobacteria	Actinobacteria	Acidimicrobiales	NA	NA	NA	0.000782063	0.000135466	0.00126251	0.000237739	0.000180911	3.47272e-05
Bacteria	Actinobacteria	Actinobacteria	Euzebyales	NA	NA	NA	2.73372e-06	2.05193e-06	3.97204e-06	3.63837e-06	1.19154e-06	7.67381e-07
Bacteria	Actinobacteria	Actinobacteria	Solirubrobacterales	NA	NA	NA	0.000448097	8.04003e-05	0.000659134	0.000141056	0.000182852	3.12442e-05
Bacteria	Actinobacteria	Thermoleophilia	Thermoleophilales	NA	NA	NA	2.85362e-06	1.15187e-06	2.94381e-06	1.47098e-06	2.76813e-06	1.84986e-06
Bacteria	Actinobacteria	?	?	NA	NA	NA	0.000219805	4.42925e-05	0.000324873	7.68994e-05	8.88335e-05	2.31006e-05
Bacteria	Actinobacteria	Actinobacteria	Gaiellales	NA	NA	NA	0.000175797	3.90049e-05	0.000243478	6.5226e-05	9.17746e-05	3.16972e-05
Bacteria	Actinobacteria	Actinobacteria	Rubrobacterales	NA	NA	NA	0.000545252	0.000242521	0.00062049	0.000418369	0.000455383	0.000156053
Bacteria	Acidobacteria	Acidobacteria_Gp3	Candidatus Solibacter	NA	NA	NA	5.65886e-07	4.21999e-07	6.80199e-07	6.80199e-07	4.26689e-07	4.26689e-07
Bacteria	Acidobacteria	Acidobacteria_Gp3	Gp3	NA	NA	NA	0.000131869	4.99441e-05	0.000226702	8.92519e-05	1.29843e-05	5.75211e-06
Bacteria	Acidobacteria	Acidobacteria_Gp3	?	NA	NA	NA	2.17469e-06	1.45042e-06	3.90752e-06	2.60324e-06	0	0
Bacteria	Acidobacteria	Acidobacteria_Gp2	Gp2	NA	NA	NA	3.56173e-06	3.56173e-06	0	0	8.11283e-06	8.11283e-06
Bacteria	Acidobacteria	Acidobacteria_Gp1	Acidicapsa	NA	NA	NA	3.4178e-07	2.8148e-07	6.14115e-07	5.05553e-07	0	0
Bacteria	Acidobacteria	Acidobacteria_Gp1	Gp1	NA	NA	NA	1.20312e-05	9.14693e-06	2.16178e-05	1.64247e-05	0	0
Bacteria	Acidobacteria	Acidobacteria_Gp1	Terriglobus	NA	NA	NA	5.46049e-05	2.80672e-05	9.81148e-05	5.03067e-05	0	0
Bacteria	Acidobacteria	Acidobacteria_Gp1	?	NA	NA	NA	8.44895e-05	2.8051e-05	0.000150511	5.00522e-05	1.6497e-06	7.64851e-07
Bacteria	Acidobacteria	Acidobacteria_Gp1	Granulicella	NA	NA	NA	4.08258e-05	1.80529e-05	7.23027e-05	3.23194e-05	1.33567e-06	9.7498e-07
Bacteria	Chlorobi	Chlorobia	Chlorobiales	NA	NA	NA	2.53201e-05	2.42647e-05	4.54954e-05	4.35956e-05	0	0
Bacteria	Ignavibacteriae	Ignavibacteria	Ignavibacteriales	NA	NA	NA	5.12582e-06	2.45744e-06	8.03611e-06	4.25188e-06	1.48829e-06	1.48829e-06
Bacteria	Bacteroidetes	Bacteroidia	Bacteroidales	NA	NA	NA	0.0459036	0.00594658	0.00771718	0.00170352	0.0946686	0.0125617
Bacteria	Bacteroidetes	Sphingobacteriia	Sphingobacteriales	NA	NA	NA	0.00273423	0.000830466	0.00467077	0.0014806	0.000306932	8.58838e-05
Bacteria	Bacteroidetes	Flavobacteriia	Flavobacteriales	NA	NA	NA	0.00605361	0.00119244	0.00849644	0.00189835	0.00301639	0.00123041
Bacteria	Bacteroidetes	?	?	NA	NA	NA	0.00677755	0.00279441	0.0117039	0.00499968	0.000600952	0.000253084
Bacteria	Bacteroidetes	Cytophagia	Cytophagales	NA	NA	NA	0.00126023	0.000271437	0.00216547	0.000479366	0.000125412	4.22438e-05
Bacteria	Bacteroidetes	Bacteroidetes_incertae_sedis	Ohtaekwangia	NA	NA	NA	0.000160001	7.22774e-05	0.000277661	0.000129399	1.24634e-05	6.58153e-06
Bacteria	Fibrobacteres	Fibrobacteria	Fibrobacterales	NA	NA	NA	5.16338e-05	4.49222e-05	9.22282e-05	8.06954e-05	6.94698e-07	4.93165e-07
Bacteria	Gemmatimonadetes	Gemmatimonadetes	Gemmatimonadales	NA	NA	NA	4.33165e-05	1.01428e-05	7.38195e-05	1.793e-05	5.08611e-06	2.14232e-06
Bacteria	Proteobacteria	Deltaproteobacteria	Desulfovibrionales	NA	NA	NA	0.00331737	0.00120579	0.00449793	0.0020719	0.00185321	0.000799109
Bacteria	Proteobacteria	Deltaproteobacteria	Myxococcales	NA	NA	NA	0.00075537	0.000317484	0.00127993	0.000568377	9.80322e-05	2.73865e-05
Bacteria	Acidobacteria	Holophagae	Holophagales	NA	NA	NA	1.17131e-07	1.17131e-07	2.10463e-07	2.10463e-07	0	0
Bacteria	Proteobacteria	Deltaproteobacteria	Desulfobacterales	NA	NA	NA	4.98397e-06	2.03274e-06	8.95526e-06	3.63618e-06	0	0
Bacteria	Proteobacteria	Deltaproteobacteria	?	NA	NA	NA	0.0003957	0.000103425	0.000595265	0.000180018	0.000146712	5.42578e-05
Bacteria	Proteobacteria	Deltaproteobacteria	Desulfuromonadales	NA	NA	NA	5.28779e-06	2.23621e-06	9.50116e-06	4.00165e-06	0	0
Bacteria	Chlamydiae	Chlamydiia	Chlamydiales	NA	NA	NA	0.00795477	0.00293192	0.00710432	0.00383066	0.00911266	0.00459404
Bacteria	Hydrogenedentes	Candidatus Hydrogenedens	Candidatus Hydrogenedens	NA	NA	NA	8.87968e-07	4.71573e-07	1.59551e-06	8.45412e-07	0	0
Bacteria	Lentisphaerae	Lentisphaeria	Victivallales	NA	NA	NA	4.9203e-06	2.13557e-06	6.15001e-06	3.12488e-06	3.41112e-06	2.82802e-06
Bacteria	Lentisphaerae	Oligosphaeria	Oligosphaerales	NA	NA	NA	2.32095e-06	1.30758e-06	4.17031e-06	2.34499e-06	0	0
Bacteria	Planctomycetes	Phycisphaerae	Phycisphaerales	NA	NA	NA	6.52577e-07	6.52577e-07	1.17256e-06	1.17256e-06	0	0
Bacteria	candidate division WPS-1	WPS-1_genera_incertae_sedis	WPS-1_genera_incertae_sedis	NA	NA	NA	0.000162524	5.33305e-05	0.000273313	9.46625e-05	2.37221e-05	1.42923e-05
Bacteria	candidate division WPS-2	WPS-2_genera_incertae_sedis	WPS-2_genera_incertae_sedis	NA	NA	NA	0.00019056	8.19978e-05	0.000327843	0.000146798	1.84537e-05	6.52185e-06
Bacteria	Planctomycetes	Planctomycetia	Planctomycetales	NA	NA	NA	0.00134684	0.000203396	0.0019728	0.000353523	0.000566931	9.21488e-05
Bacteria	Planctomycetes	Planctomycetia	?	NA	NA	NA	1.66309e-06	9.90398e-07	2.98826e-06	1.77668e-06	0	0
Bacteria	Verrucomicrobia	?	?	NA	NA	NA	3.10701e-05	1.38699e-05	5.3708e-05	2.48016e-05	2.68631e-06	1.98322e-06
Bacteria	Verrucomicrobia	Verrucomicrobiae	Verrucomicrobiales	NA	NA	NA	0.00186271	0.000698268	0.00262445	0.00121818	0.000915887	0.000375703
Bacteria	Verrucomicrobia	Spartobacteria	Spartobacteria_genera_incertae_sedis	NA	NA	NA	0.000490683	9.93219e-05	0.000781373	0.000174934	0.00012714	2.95016e-05
Bacteria	Verrucomicrobia	Spartobacteria	?	NA	NA	NA	1.45194e-05	6.74708e-06	1.43235e-05	6.98725e-06	1.49144e-05	1.2582e-05
Bacteria	Verrucomicrobia	Subdivision3	Subdivision3_genera_incertae_sedis	NA	NA	NA	1.76521e-05	6.11278e-06	2.95314e-05	1.08752e-05	2.77134e-06	1.45052e-06
Bacteria	Verrucomicrobia	Opitutae	?	NA	NA	NA	4.50816e-07	4.50816e-07	8.10032e-07	8.10032e-07	0	0
Bacteria	Verrucomicrobia	Opitutae	Puniceicoccales	NA	NA	NA	7.20305e-07	4.32854e-07	1.29425e-06	7.76537e-07	0	0
Bacteria	Verrucomicrobia	Opitutae	Opitutales	NA	NA	NA	5.61121e-05	2.84658e-05	9.75684e-05	5.09795e-05	4.12585e-06	3.18758e-06
Bacteria	Verrucomicrobia	Subdivision5	Subdivision5_genera_incertae_sedis	NA	NA	NA	0.000316362	0.000132403	0.000555834	0.000236984	1.59846e-05	5.60976e-06
Bacteria	Deferribacteres	Deferribacteres	Deferribacterales	NA	NA	NA	6.67335e-06	5.19677e-06	1.13805e-05	9.31524e-06	7.73668e-07	7.73668e-07
Bacteria	Proteobacteria	Alphaproteobacteria	Rhodospirillales	NA	NA	NA	0.0158303	0.0024039	0.0151426	0.00292533	0.016857	0.00403484
Bacteria	Proteobacteria	Alphaproteobacteria	Alphaproteobacteria_incertae_sedis	NA	NA	NA	1.11056e-05	2.86235e-06	1.81469e-05	4.98789e-06	2.29166e-06	1.37319e-06
Bacteria	Proteobacteria	Alphaproteobacteria	Rhodobacterales	NA	NA	NA	0.00221974	0.000308862	0.00314069	0.000491367	0.00106909	0.000309189
Bacteria	Proteobacteria	Alphaproteobacteria	Caulobacterales	NA	NA	NA	0.000916263	0.000144181	0.00147457	0.000250329	0.00021554	5.31789e-05
Bacteria	Proteobacteria	?	?	NA	NA	NA	0.00764227	0.00263878	0.00734871	0.00276275	0.00808937	0.00489348
Bacteria	Proteobacteria	Alphaproteobacteria	Rhizobiales	NA	NA	NA	0.0148808	0.00285876	0.022882	0.0050043	0.00485339	0.00114236
Bacteria	Proteobacteria	Alphaproteobacteria	Sphingomonadales	NA	NA	NA	0.00551711	0.000813496	0.0092295	0.00140764	0.00086561	0.000235848
Bacteria	Proteobacteria	Alphaproteobacteria	?	NA	NA	NA	0.00532875	0.00172665	0.00728874	0.00304581	0.00289793	0.00072924
Bacteria	Proteobacteria	Alphaproteobacteria	Rickettsiales	NA	NA	NA	0.0140541	0.00237743	0.0153017	0.00346948	0.0125629	0.0031652
Bacteria	Proteobacteria	Betaproteobacteria	Neisseriales	NA	NA	NA	0.00154235	0.000645859	0.00214243	0.00111854	0.000796666	0.000390348
Bacteria	Proteobacteria	Betaproteobacteria	Methylophilales	NA	NA	NA	5.43588e-05	1.21887e-05	5.13712e-05	1.70663e-05	5.53283e-05	1.71664e-05
Bacteria	Proteobacteria	Betaproteobacteria	Rhodocyclales	NA	NA	NA	0.000137128	7.69088e-05	0.000238991	0.000137927	9.38424e-06	4.60963e-06
Bacteria	Proteobacteria	Betaproteobacteria	Hydrogenophilales	NA	NA	NA	1.13955e-05	3.88956e-06	1.85736e-05	6.89967e-06	2.41103e-06	1.17597e-06
Bacteria	Proteobacteria	Betaproteobacteria	Nitrosomonadales	NA	NA	NA	7.09223e-06	2.60014e-06	1.23436e-05	4.64033e-06	5.06774e-07	3.68665e-07
Bacteria	Proteobacteria	Betaproteobacteria	Burkholderiales	NA	NA	NA	0.00869141	0.002553	0.0132292	0.00446076	0.00298071	0.00126547
Bacteria	Proteobacteria	Betaproteobacteria	?	NA	NA	NA	0.000266109	5.13335e-05	0.00033148	6.36835e-05	0.000185376	8.43998e-05
Bacteria	Proteobacteria	Gammaproteobacteria	Salinisphaerales	NA	NA	NA	4.16141e-06	3.06207e-06	6.06326e-06	5.35306e-06	1.79252e-06	1.62303e-06
Bacteria	Proteobacteria	Gammaproteobacteria	Methylococcales	NA	NA	NA	2.06537e-05	5.39275e-06	3.07237e-05	9.18301e-06	8.09691e-06	3.7655e-06
Bacteria	Proteobacteria	Gammaproteobacteria	Cardiobacteriales	NA	NA	NA	0.00258876	0.000921984	0.00308181	0.00125629	0.00198988	0.00137119
Bacteria	Proteobacteria	Gammaproteobacteria	Thiotrichales	NA	NA	NA	9.7005e-07	5.62563e-07	1.743e-06	1.00905e-06	0	0
Bacteria	Proteobacteria	Gammaproteobacteria	Pseudomonadales	NA	NA	NA	0.0246268	0.00267883	0.0245798	0.00385737	0.0249037	0.0036574
Bacteria	Proteobacteria	Gammaproteobacteria	Xanthomonadales	NA	NA	NA	0.0113274	0.00179828	0.0175403	0.00301421	0.00356368	0.00128409
Bacteria	Proteobacteria	Gammaproteobacteria	Legionellales	NA	NA	NA	0.0265995	0.00603063	0.0221691	0.00796735	0.0324763	0.00931512
Bacteria	Proteobacteria	Gammaproteobacteria	Gammaproteobacteria_incertae_sedis	NA	NA	NA	1.53936e-07	1.53936e-07	2.76594e-07	2.76594e-07	0	0
Bacteria	Proteobacteria	Gammaproteobacteria	Oceanospirillales	NA	NA	NA	6.24518e-05	2.34074e-05	4.57901e-05	2.55308e-05	8.42043e-05	4.24003e-05
Bacteria	Proteobacteria	Gammaproteobacteria	Orbales	NA	NA	NA	0.00584661	0.00143563	0.00292276	0.00176305	0.00961103	0.00236528
Bacteria	Proteobacteria	Gammaproteobacteria	Pasteurellales	NA	NA	NA	0.000145764	8.01036e-05	0.000161855	0.000114799	0.000126837	0.000110363
Bacteria	Proteobacteria	Gammaproteobacteria	?	NA	NA	NA	0.00115667	0.000271469	0.00191293	0.00047929	0.000209092	7.47327e-05
Bacteria	Proteobacteria	Gammaproteobacteria	Enterobacteriales	NA	NA	NA	0.204449	0.0116412	0.214524	0.0166678	0.191032	0.0159157
Bacteria	Proteobacteria	Gammaproteobacteria	Vibrionales	NA	NA	NA	1.24282e-05	1.1938e-05	2.23312e-05	2.14488e-05	0	0
Bacteria	Proteobacteria	Gammaproteobacteria	Aeromonadales	NA	NA	NA	0.0242762	0.00477405	0.0167558	0.00511399	0.0339436	0.00869849
Bacteria	Proteobacteria	Gammaproteobacteria	Alteromonadales	NA	NA	NA	2.27023e-05	8.93598e-06	4.05083e-05	1.59788e-05	3.59339e-07	3.59339e-07
Bacteria	Proteobacteria	Gammaproteobacteria	Chromatiales	NA	NA	NA	2.18379e-05	9.07037e-06	3.41217e-05	1.59692e-05	6.48662e-06	3.95227e-06
Bacteria	Proteobacteria	Epsilonproteobacteria	?	NA	NA	NA	7.31821e-07	7.31821e-07	1.31494e-06	1.31494e-06	0	0
Bacteria	Proteobacteria	Epsilonproteobacteria	Campylobacterales	NA	NA	NA	0.00838126	0.00262798	0.00365492	0.00136392	0.014454	0.00571024
Bacteria	Atribacteria	Atribacteria_genera_incertae_sedis	Atribacteria_genera_incertae_sedis	NA	NA	NA	9.34075e-07	6.84261e-07	1.67836e-06	1.22855e-06	0	0
Bacteria	Acidobacteria	Acidobacteria_Gp16	Gp16	NA	NA	NA	0.000529657	0.000103185	0.000747312	0.000171741	0.000257969	8.52032e-05
Bacteria	Chloroflexi	Ktedonobacteria	Ktedonobacterales	NA	NA	NA	5.2867e-05	4.40227e-05	9.13684e-05	7.90419e-05	4.59375e-06	3.35674e-06
Bacteria	Chloroflexi	Chloroflexia	Herpetosiphonales	NA	NA	NA	1.52929e-05	1.02881e-05	2.74784e-05	1.8466e-05	0	0
Bacteria	Chloroflexi	Chloroflexia	Chloroflexales	NA	NA	NA	1.52567e-05	9.95451e-06	2.74135e-05	1.7865e-05	0	0
Bacteria	Chloroflexi	Thermomicrobia	?	NA	NA	NA	2.50887e-07	1.86992e-07	0	0	5.71466e-07	4.2544e-07
Bacteria	Chloroflexi	Thermomicrobia	Sphaerobacterales	NA	NA	NA	8.90779e-05	2.07569e-05	5.97915e-05	1.46048e-05	0.000127103	4.34204e-05
Bacteria	Chloroflexi	?	?	NA	NA	NA	0.000330185	5.95861e-05	0.00040686	8.87062e-05	0.00023632	7.56742e-05
Bacteria	Chloroflexi	Caldilineae	Caldilineales	NA	NA	NA	0.000504989	0.00018421	0.00084468	0.000329243	7.94713e-05	2.22186e-05
Bacteria	Chloroflexi	Anaerolineae	Anaerolineales	NA	NA	NA	0.000132877	4.25245e-05	0.000216959	7.48077e-05	2.76301e-05	1.74203e-05
Bacteria	Acidobacteria	Acidobacteria_Gp4	?	NA	NA	NA	6.76519e-05	2.58062e-05	0.000117448	4.60318e-05	5.20987e-06	4.49969e-06
Bacteria	Acidobacteria	Acidobacteria_Gp4	Blastocatella	NA	NA	NA	0.000138996	4.15708e-05	0.00023354	7.36006e-05	2.05489e-05	1.21358e-05
Bacteria	Acidobacteria	Acidobacteria_Gp4	Gp4	NA	NA	NA	0.000505802	0.000106154	0.000841889	0.000185984	8.48609e-05	3.66953e-05
Bacteria	Acidobacteria	?	?	NA	NA	NA	3.77884e-07	3.77884e-07	6.78986e-07	6.78986e-07	0	0
Bacteria	Elusimicrobia	?	?	NA	NA	NA	1.98407e-07	1.98407e-07	3.565e-07	3.565e-07	0	0
Bacteria	Elusimicrobia	Endomicrobia	Candidatus Endomicrobium	NA	NA	NA	4.29923e-07	4.29923e-07	7.7249e-07	7.7249e-07	0	0
Bacteria	Elusimicrobia	Elusimicrobia	Elusimicrobiales	NA	NA	NA	9.42205e-07	6.72858e-07	1.69297e-06	1.20797e-06	0	0
Bacteria	BRC1	BRC1_genera_incertae_sedis	BRC1_genera_incertae_sedis	NA	NA	NA	7.01597e-06	3.41152e-06	1.26064e-05	6.11228e-06	0	0
Bacteria	Armatimonadetes	Chthonomonadetes	Chthonomonadales	NA	NA	NA	5.68403e-06	3.40606e-06	1.02131e-05	6.11035e-06	0	0
Bacteria	Armatimonadetes	Armatimonadetes_gp2	Armatimonadetes_gp2	NA	NA	NA	6.15273e-06	2.0335e-06	1.07618e-05	3.6189e-06	3.72072e-07	3.72072e-07
Bacteria	Armatimonadetes	Armatimonadia	Armatimonadales	NA	NA	NA	6.89763e-05	2.94175e-05	0.000123654	5.26484e-05	3.59339e-07	3.59339e-07
Bacteria	Armatimonadetes	?	?	NA	NA	NA	1.71872e-05	1.06927e-05	3.08821e-05	1.91857e-05	0	0
Bacteria	Armatimonadetes	Armatimonadetes_gp5	Armatimonadetes_gp5	NA	NA	NA	9.64914e-06	3.91248e-06	1.26354e-05	5.22863e-06	5.96106e-06	5.96106e-06

## Sheet: Family
Domain	Phylum	Class	Order	Family	Genus	Species	Total mean	Total S.E.	Mean (adults)	S.E. (juveniles)	Mean (juveniles)	S.E. (juveniles)
Bacteria	Deinococcus-Thermus	Deinococci	Thermales	Thermaceae	NA	NA	9.90723e-07	6.11973e-07	1.49358e-06	1.06158e-06	3.63267e-07	3.63267e-07
Bacteria	Deinococcus-Thermus	Deinococci	Deinococcales	Trueperaceae	NA	NA	0.000128462	4.59304e-05	0.000225569	8.20516e-05	6.65952e-06	2.96962e-06
Bacteria	Deinococcus-Thermus	Deinococci	Deinococcales	Deinococcaceae	NA	NA	0.000112675	2.63353e-05	0.000181645	4.60813e-05	2.63818e-05	1.11081e-05
Bacteria	Candidatus Saccharibacteria	Saccharibacteria_genera_incertae_sedis	Saccharibacteria_genera_incertae_sedis	Saccharibacteria_genera_incertae_sedis	NA	NA	0.0027842	0.000440805	0.00261816	0.000408213	0.00302225	0.000861438
Bacteria	Microgenomates	Microgenomates_genera_incertae_sedis	Microgenomates_genera_incertae_sedis	Microgenomates_genera_incertae_sedis	NA	NA	5.60429e-07	4.01276e-07	4.19972e-07	4.19972e-07	7.44144e-07	7.44144e-07
Bacteria	Spirochaetes	Spirochaetia	Spirochaetales	Brachyspiraceae	NA	NA	1.65706e-05	8.08613e-06	2.97743e-05	1.4488e-05	0	0
Bacteria	Cloacimonetes	Candidatus Cloacamonas	Candidatus Cloacamonas	Candidatus Cloacamonas	NA	NA	1.23141e-05	6.86869e-06	2.04318e-05	1.22391e-05	2.14774e-06	1.88098e-06
Bacteria	Spirochaetes	Spirochaetia	Spirochaetales	Spirochaetaceae	NA	NA	5.45754e-05	3.10325e-05	9.50146e-05	5.56592e-05	3.86274e-06	1.77108e-06
Bacteria	Spirochaetes	Spirochaetia	Spirochaetales	?	NA	NA	1.08161e-06	1.08161e-06	1.94345e-06	1.94345e-06	0	0
Bacteria	Parcubacteria	Parcubacteria_genera_incertae_sedis	Parcubacteria_genera_incertae_sedis	Parcubacteria_genera_incertae_sedis	NA	NA	0.00177922	0.000722797	0.00297995	0.00129337	0.000244214	7.35562e-05
Bacteria	SR1	SR1_genera_incertae_sedis	SR1_genera_incertae_sedis	SR1_genera_incertae_sedis	NA	NA	3.06997e-05	1.57293e-05	5.05566e-05	2.80532e-05	5.83778e-06	3.93978e-06
Archaea	Euryarchaeota	Methanobacteria	Methanobacteriales	Methanobacteriaceae	NA	NA	0.000280585	5.47771e-05	0.000186424	5.51724e-05	0.000402234	0.000102859
Archaea	Euryarchaeota	Halobacteria	Halobacteriales	Halobacteriaceae	NA	NA	1.47815e-05	7.96467e-06	1.40464e-05	1.11717e-05	1.58628e-05	1.13693e-05
Archaea	Euryarchaeota	Thermoplasmata	Thermoplasmatales	Thermoplasmatales_incertae_sedis	NA	NA	7.14264e-06	7.14264e-06	1.2834e-05	1.2834e-05	0	0
Archaea	Euryarchaeota	?	?	?	NA	NA	1.16866e-06	1.16866e-06	2.09986e-06	2.09986e-06	0	0
Archaea	Euryarchaeota	Methanomicrobia	Methanomicrobiales	Methanospirillaceae	NA	NA	2.34263e-07	2.34263e-07	4.20926e-07	4.20926e-07	0	0
Archaea	Euryarchaeota	Methanomicrobia	Methanomicrobiales	?	NA	NA	8.66852e-06	3.68264e-06	1.55757e-05	6.59031e-06	0	0
Archaea	Euryarchaeota	Methanomicrobia	Methanomicrobiales	Methanomicrobiaceae	NA	NA	7.40859e-06	4.64932e-06	1.06208e-05	8.09345e-06	3.41136e-06	2.63472e-06
Archaea	Euryarchaeota	Methanomicrobia	Methanomicrobiales	Methanocorpusculaceae	NA	NA	2.73951e-06	1.75994e-06	3.7825e-06	3.10508e-06	1.445e-06	7.67778e-07
Archaea	Euryarchaeota	Methanomicrobia	Methanomicrobiales	Methanomicrobiales_incertae_sedis	NA	NA	1.58725e-06	1.58725e-06	2.852e-06	2.852e-06	0	0
Archaea	Euryarchaeota	Methanomicrobia	Methanocellales	Methanocellaceae	NA	NA	3.50597e-07	3.50597e-07	6.29958e-07	6.29958e-07	0	0
Archaea	Euryarchaeota	Methanomicrobia	Methanosarcinales	Methanosaetaceae	NA	NA	7.13019e-05	3.33493e-05	0.000121659	5.94352e-05	8.18558e-06	8.18558e-06
Archaea	Euryarchaeota	Methanomicrobia	Methanosarcinales	Methanosarcinaceae	NA	NA	2.41462e-05	8.07515e-06	2.8497e-05	1.17376e-05	1.88748e-05	1.08328e-05
Bacteria	Proteobacteria	Deltaproteobacteria	Bdellovibrionales	Bdellovibrionaceae	NA	NA	9.18802e-05	2.49028e-05	0.000159801	4.42632e-05	6.70719e-06	2.80246e-06
Bacteria	Cyanobacteria/Chloroplast	Cyanobacteria	Family IV	Family IV	NA	NA	3.5854e-05	2.21846e-05	3.72299e-05	2.95034e-05	3.4472e-05	3.40634e-05
Bacteria	Cyanobacteria/Chloroplast	Cyanobacteria	Family II	Family II	NA	NA	9.1763e-05	3.01637e-05	0.000101318	4.52589e-05	8.05773e-05	3.79085e-05
Bacteria	Cyanobacteria/Chloroplast	Cyanobacteria	?	?	NA	NA	0.00114312	0.000421004	0.00201571	0.000752295	4.85192e-05	2.65418e-05
Bacteria	Cyanobacteria/Chloroplast	Cyanobacteria	Family XIII	Family XIII	NA	NA	0.00154902	0.000985424	0.00266045	0.00176538	0.000155723	0.000144377
Bacteria	Cyanobacteria/Chloroplast	?	?	?	NA	NA	0.000928251	0.000403815	0.00160316	0.00072331	8.04061e-05	1.35286e-05
Bacteria	Cyanobacteria/Chloroplast	Cyanobacteria	Family I	Family I	NA	NA	0.00069787	0.000315326	0.00119251	0.00056437	7.78739e-05	3.72629e-05
Bacteria	Cyanobacteria/Chloroplast	Cyanobacteria	Family V	Family V	NA	NA	4.74441e-05	4.165e-05	8.52481e-05	7.48175e-05	0	0
Bacteria	Cyanobacteria/Chloroplast	Cyanobacteria	Family XI	Family XI	NA	NA	0.000138806	0.000115376	0.000237712	0.000207057	1.4827e-05	1.21933e-05
Bacteria	Cyanobacteria/Chloroplast	Cyanobacteria	Family VIII	Family VIII	NA	NA	0.000502595	0.000375308	0.000903068	0.000673884	0	0
Bacteria	Fusobacteria	Fusobacteriia	Fusobacteriales	Leptotrichiaceae	NA	NA	0.000673709	0.000555448	0.000129424	5.46041e-05	0.00137049	0.00126336
Bacteria	Fusobacteria	Fusobacteriia	Fusobacteriales	Fusobacteriaceae	NA	NA	0.000115214	5.08228e-05	0.000195955	9.08975e-05	1.40258e-05	7.26466e-06
Bacteria	Acidobacteria	Acidobacteria_Gp7	Gp7	Gp7	NA	NA	1.55841e-05	4.76501e-06	1.99346e-05	7.18937e-06	1.02266e-05	5.89124e-06
Bacteria	Acidobacteria	Acidobacteria_Gp10	Gp10	Gp10	NA	NA	3.96428e-06	1.52374e-06	6.00818e-06	2.57764e-06	1.41332e-06	1.15362e-06
Bacteria	Acidobacteria	Acidobacteria_Gp18	Gp18	Gp18	NA	NA	4.31411e-06	1.93261e-06	7.45813e-06	3.45032e-06	3.72072e-07	3.72072e-07
Bacteria	Acidobacteria	Acidobacteria_Gp25	Gp25	Gp25	NA	NA	4.63336e-07	4.63336e-07	8.32528e-07	8.32528e-07	0	0
Bacteria	Acidobacteria	Acidobacteria_Gp17	Gp17	Gp17	NA	NA	7.55544e-06	2.28905e-06	1.20713e-05	3.90871e-06	1.90708e-06	1.54542e-06
Bacteria	Acidobacteria	Acidobacteria_Gp6	Gp6	Gp6	NA	NA	0.00019118	3.64156e-05	0.000299605	5.85333e-05	5.56637e-05	3.48893e-05
Bacteria	Aminicenantes	Aminicenantes_genera_incertae_sedis	Aminicenantes_genera_incertae_sedis	Aminicenantes_genera_incertae_sedis	NA	NA	1.93438e-06	1.4783e-06	3.47571e-06	2.65454e-06	0	0
Bacteria	Proteobacteria	Deltaproteobacteria	Syntrophorhabdaceae	Syntrophorhabdaceae	NA	NA	1.04418e-06	7.36364e-07	1.87619e-06	1.32192e-06	0	0
Bacteria	Latescibacteria	Latescibacteria_genera_incertae_sedis	Latescibacteria_genera_incertae_sedis	Latescibacteria_genera_incertae_sedis	NA	NA	1.15112e-06	1.15112e-06	2.06835e-06	2.06835e-06	0	0
Bacteria	Nitrospirae	Nitrospira	Nitrospirales	Nitrospiraceae	NA	NA	5.1174e-06	2.57442e-06	8.53613e-06	4.58865e-06	8.35246e-07	6.64309e-07
Bacteria	Firmicutes	Clostridia	Clostridiales	Clostridiales_Incertae Sedis XVIII	NA	NA	1.96892e-06	9.41005e-07	2.31014e-06	1.3971e-06	1.55626e-06	1.21052e-06
Bacteria	Firmicutes	Clostridia	Clostridiales	Syntrophomonadaceae	NA	NA	1.29194e-06	7.48223e-07	2.32137e-06	1.34205e-06	0	0
Bacteria	Firmicutes	Clostridia	Clostridiales	Clostridiales_Incertae Sedis III	NA	NA	6.62868e-06	6.62868e-06	1.19105e-05	1.19105e-05	0	0
Bacteria	Firmicutes	Clostridia	Natranaerobiales	Natranaerobiaceae	NA	NA	2.32504e-06	1.70286e-06	4.17766e-06	3.05737e-06	0	0
Bacteria	Firmicutes	Clostridia	Clostridiales	Gracilibacteraceae	NA	NA	1.2156e-05	1.13542e-05	2.0669e-05	2.03697e-05	1.48705e-06	1.48705e-06
Bacteria	Firmicutes	Clostridia	Clostridiales	Ruminococcaceae	NA	NA	0.00369738	0.000994864	0.00560762	0.00175539	0.00131316	0.000373623
Bacteria	Firmicutes	Clostridia	Clostridiales	Lachnospiraceae	NA	NA	0.0019351	0.000395307	0.00209605	0.000611595	0.00170573	0.000457772
Bacteria	Firmicutes	Clostridia	Clostridiales	Natranaerovirga	NA	NA	2.16321e-07	2.16321e-07	3.88689e-07	3.88689e-07	0	0
Bacteria	Firmicutes	Clostridia	Clostridiales	Clostridiaceae 1	NA	NA	0.007272	0.00245383	0.00772789	0.00328827	0.00676258	0.00373218
Bacteria	Proteobacteria	Deltaproteobacteria	Syntrophobacterales	Syntrophaceae	NA	NA	1.0016e-05	4.46522e-06	1.61393e-05	7.84997e-06	2.3548e-06	2.01548e-06
Bacteria	Firmicutes	Clostridia	?	?	NA	NA	7.12191e-05	1.86313e-05	8.1076e-05	2.77459e-05	5.94431e-05	2.37924e-05
Bacteria	Firmicutes	Clostridia	Clostridiales	Eubacteriaceae	NA	NA	7.13773e-05	1.74119e-05	0.000106856	3.03282e-05	2.7123e-05	8.91147e-06
Bacteria	Firmicutes	Clostridia	Thermoanaerobacterales	Thermoanaerobacteraceae	NA	NA	2.48576e-06	2.48576e-06	4.46644e-06	4.46644e-06	0	0
Bacteria	Synergistetes	Synergistia	Synergistales	Synergistaceae	NA	NA	3.11626e-05	9.06581e-06	5.54417e-05	1.61341e-05	6.99327e-07	5.61447e-07
Bacteria	Firmicutes	Clostridia	Clostridiales	Peptococcaceae 1	NA	NA	7.56554e-06	3.2869e-06	9.9279e-06	5.35823e-06	4.64725e-06	3.15316e-06
Bacteria	Firmicutes	Negativicutes	Selenomonadales	?	NA	NA	7.43749e-05	5.64247e-05	3.17703e-05	1.23014e-05	0.000129135	0.00012765
Bacteria	Firmicutes	Negativicutes	Selenomonadales	Acidaminococcaceae	NA	NA	0.000199214	6.20979e-05	0.000308984	0.000109116	6.20736e-05	2.71055e-05
Bacteria	Firmicutes	Negativicutes	Selenomonadales	Veillonellaceae	NA	NA	0.00011196	5.16209e-05	0.000187859	9.23179e-05	1.68761e-05	8.39651e-06
Bacteria	Firmicutes	Clostridia	Clostridiales	Peptococcaceae 2	NA	NA	1.71616e-05	9.87698e-06	2.45108e-05	1.66894e-05	8.01845e-06	7.66195e-06
Bacteria	Firmicutes	Bacilli	Bacillales	Bacillales_incertae_sedis	NA	NA	9.02011e-07	8.3167e-07	1.62074e-06	1.49412e-06	0	0
Bacteria	Firmicutes	Bacilli	Bacillales	Alicyclobacillaceae	NA	NA	0.00135848	0.000247667	0.00191877	0.000430153	0.000659735	0.000130061
Bacteria	Firmicutes	Bacilli	Bacillales	Paenibacillaceae 1	NA	NA	0.000113365	6.15516e-05	0.000175329	0.000109809	3.59607e-05	1.60729e-05
Bacteria	Firmicutes	Bacilli	Bacillales	Planococcaceae	NA	NA	0.00146508	0.000330056	0.00163632	0.00037614	0.00126281	0.000581973
Bacteria	Firmicutes	Bacilli	Bacillales	Bacillales_Incertae Sedis XII	NA	NA	7.15204e-05	2.87031e-05	0.000100917	5.01217e-05	3.4978e-05	1.52513e-05
Bacteria	Firmicutes	Bacilli	Bacillales	Bacillaceae 1	NA	NA	0.00106505	0.000417436	0.000694529	0.000183718	0.00154552	0.000922082
Bacteria	Firmicutes	Bacilli	Bacillales	Sporolactobacillaceae	NA	NA	1.05195e-05	9.0567e-06	2.36259e-06	1.53568e-06	2.0966e-05	2.05424e-05
Bacteria	Firmicutes	Bacilli	Bacillales	Bacillaceae 2	NA	NA	7.98348e-05	2.85045e-05	7.17108e-05	2.66825e-05	9.09399e-05	5.55048e-05
Bacteria	Firmicutes	Bacilli	Lactobacillales	Aerococcaceae	NA	NA	0.000437647	8.10903e-05	0.000644783	0.000137854	0.000179486	5.49312e-05
Bacteria	Firmicutes	Bacilli	Lactobacillales	Lactobacillaceae	NA	NA	0.0615564	0.0069937	0.0359669	0.00666324	0.0945791	0.0131584
Bacteria	Firmicutes	Bacilli	Lactobacillales	Leuconostocaceae	NA	NA	0.00834009	0.00166969	0.0078018	0.00205708	0.0091067	0.00277299
Bacteria	Firmicutes	Bacilli	Lactobacillales	Enterococcaceae	NA	NA	0.0830298	0.00781012	0.02867	0.00408467	0.147966	0.0152075
Bacteria	Firmicutes	Bacilli	Lactobacillales	Carnobacteriaceae	NA	NA	0.0663323	0.00775957	0.108786	0.0131817	0.0131782	0.00275507
Bacteria	Firmicutes	Bacilli	Lactobacillales	?	NA	NA	0.025311	0.0053588	0.0243799	0.00603017	0.0267057	0.00953294
Bacteria	Firmicutes	Bacilli	Bacillales	Listeriaceae	NA	NA	6.80485e-05	4.47577e-05	0.000112073	8.0159e-05	1.29276e-05	7.61898e-06
Bacteria	Firmicutes	Bacilli	Lactobacillales	Streptococcaceae	NA	NA	0.0139881	0.00267124	0.00606597	0.0013952	0.0241322	0.00575003
Bacteria	Firmicutes	Bacilli	Bacillales	Staphylococcaceae	NA	NA	0.00263898	0.000686625	0.00338889	0.000995185	0.00168582	0.00092253
Bacteria	Firmicutes	Bacilli	Bacillales	?	NA	NA	4.42769e-05	1.54346e-05	6.06934e-05	2.60283e-05	2.39134e-05	1.20706e-05
Bacteria	Firmicutes	Bacilli	Bacillales	Bacillales_Incertae Sedis XI	NA	NA	5.14064e-06	2.27928e-06	6.0742e-06	2.90089e-06	4.0091e-06	3.67141e-06
Bacteria	Firmicutes	Erysipelotrichia	Erysipelotrichales	Erysipelotrichaceae	NA	NA	0.000958951	0.000312673	0.000664585	0.000102395	0.00133849	0.00070035
Bacteria	Tenericutes	Mollicutes	Haloplasmatales	Haloplasmataceae	NA	NA	1.65717e-06	1.65717e-06	2.97763e-06	2.97763e-06	0	0
Bacteria	Tenericutes	Mollicutes	Anaeroplasmatales	Anaeroplasmataceae	NA	NA	4.93905e-07	3.59022e-07	0	0	1.12501e-06	8.16732e-07
Bacteria	Tenericutes	Mollicutes	?	?	NA	NA	2.18704e-06	1.44365e-06	3.9297e-06	2.59098e-06	0	0
Bacteria	Tenericutes	Mollicutes	Acholeplasmatales	Acholeplasmataceae	NA	NA	2.78227e-06	1.19652e-06	4.99921e-06	2.14151e-06	0	0
Bacteria	Tenericutes	Mollicutes	Mycoplasmatales	Mycoplasmataceae	NA	NA	0.124445	0.0106648	0.195844	0.0172188	0.0333726	0.00617746
Bacteria	Tenericutes	Mollicutes	Entomoplasmatales	Spiroplasmataceae	NA	NA	0.00138719	0.000586388	0.0016484	0.000976204	0.00106951	0.000504929
Bacteria	Tenericutes	Mollicutes	Entomoplasmatales	Entomoplasmataceae	NA	NA	0.00156731	0.00106748	0.00281566	0.0019161	6.31131e-07	4.96511e-07
Bacteria	Firmicutes	Bacilli	?	?	NA	NA	3.32638e-05	2.23537e-05	5.00424e-05	3.95191e-05	1.233e-05	9.1307e-06
Bacteria	Firmicutes	?	?	?	NA	NA	0.000895737	0.000172339	0.00130279	0.000295876	0.000385401	0.000106266
Bacteria	Firmicutes	Bacilli	Bacillales	Paenibacillaceae 2	NA	NA	1.98771e-05	1.22304e-05	3.45216e-05	2.19383e-05	1.51346e-06	9.52613e-07
Bacteria	Firmicutes	Bacilli	Bacillales	Bacillales_Incertae Sedis X	NA	NA	6.97523e-07	4.65037e-07	4.95027e-07	3.5306e-07	9.61269e-07	9.61269e-07
Bacteria	Firmicutes	Bacilli	Bacillales	Thermoactinomycetaceae 2	NA	NA	2.27003e-06	8.42236e-07	3.48027e-06	1.38678e-06	7.58761e-07	7.58761e-07
Bacteria	Firmicutes	Bacilli	Bacillales	Thermoactinomycetaceae 1	NA	NA	7.46868e-05	3.62499e-05	0.000121154	6.48463e-05	1.65359e-05	6.40265e-06
Bacteria	Firmicutes	Clostridia	Clostridiales	?	NA	NA	0.0603431	0.00788452	0.0213263	0.00657104	0.110403	0.0152083
Bacteria	Firmicutes	Clostridia	Clostridiales	Clostridiales_Incertae Sedis XI	NA	NA	0.000301036	0.0001071	0.000498004	0.000191203	5.32629e-05	1.7458e-05
Bacteria	Firmicutes	Clostridia	Clostridiales	Incertae Sedis XI	NA	NA	1.46011e-05	1.29727e-05	2.77144e-06	1.81935e-06	2.97447e-05	2.94657e-05
Bacteria	Firmicutes	Clostridia	Clostridiales	Clostridiales_incertae_sedis	NA	NA	3.22123e-06	2.9049e-06	5.78795e-06	5.21849e-06	0	0
Bacteria	Firmicutes	Clostridia	Clostridiales	Clostridiaceae 2	NA	NA	3.11763e-06	1.29101e-06	3.98134e-06	2.11079e-06	2.05421e-06	1.22204e-06
Bacteria	Firmicutes	Clostridia	Clostridiales	Clostridiales_Incertae Sedis XIII	NA	NA	2.24344e-05	9.83213e-06	3.66913e-05	1.75278e-05	4.58773e-06	2.40667e-06
Bacteria	Firmicutes	Clostridia	Clostridiales	Clostridiales_Incertae Sedis XII	NA	NA	3.0396e-05	1.011e-05	5.21855e-05	1.7973e-05	3.08109e-06	2.29292e-06
Bacteria	Firmicutes	Clostridia	Clostridiales	Peptostreptococcaceae	NA	NA	0.0054716	0.00122321	0.00424035	0.00137199	0.00708273	0.00217545
Bacteria	Firmicutes	Clostridia	Halanaerobiales	Halanaerobiaceae	NA	NA	2.45949e-06	1.45443e-06	2.61222e-06	2.41818e-06	2.29071e-06	1.26434e-06
Bacteria	Actinobacteria	Actinobacteria	Bifidobacteriales	Bifidobacteriaceae	NA	NA	0.000297441	5.96243e-05	0.000150485	4.00554e-05	0.00048674	0.000124862
Bacteria	Actinobacteria	Actinobacteria	Actinomycetales	Kineosporiaceae	NA	NA	0.000601247	0.000158233	0.00097417	0.000279243	0.000133453	5.30146e-05
Bacteria	Actinobacteria	Actinobacteria	Actinomycetales	Ruaniaceae	NA	NA	3.10698e-07	2.21589e-07	5.58266e-07	3.97812e-07	0	0
Bacteria	Actinobacteria	Actinobacteria	Actinomycetales	Promicromonosporaceae	NA	NA	4.64052e-05	2.58757e-05	1.38511e-05	6.13913e-06	8.8142e-05	5.83721e-05
Bacteria	Actinobacteria	Actinobacteria	Actinomycetales	Demequinaceae	NA	NA	3.91868e-05	2.17857e-05	6.93815e-05	3.90697e-05	1.30565e-06	7.6781e-07
Bacteria	Actinobacteria	Actinobacteria	Actinomycetales	Cellulomonadaceae	NA	NA	0.00170606	0.000362621	0.00230238	0.000624954	0.000963981	0.000225094
Bacteria	Actinobacteria	Actinobacteria	Actinomycetales	Microbacteriaceae	NA	NA	0.00269326	0.000346402	0.00411846	0.000596353	0.000910418	0.000150724
Bacteria	Actinobacteria	Actinobacteria	Actinomycetales	Micrococcaceae	NA	NA	0.0131082	0.00202944	0.0145633	0.00296414	0.0113932	0.00269404
Bacteria	Actinobacteria	Actinobacteria	Actinomycetales	Bogoriellaceae	NA	NA	1.82752e-05	7.46222e-06	1.32953e-05	6.05381e-06	2.47727e-05	1.51783e-05
Bacteria	Actinobacteria	Actinobacteria	Actinomycetales	Actinomycetaceae	NA	NA	2.02612e-05	1.15382e-05	3.26022e-05	2.06247e-05	4.8215e-06	2.47952e-06
Bacteria	Actinobacteria	Actinobacteria	Actinomycetales	?	NA	NA	0.00199548	0.000315568	0.00310601	0.000550145	0.000598864	0.000115311
Bacteria	Actinobacteria	Actinobacteria	Actinomycetales	Dermatophilaceae	NA	NA	5.14104e-05	3.3684e-05	8.89927e-05	6.04443e-05	4.28759e-06	2.33623e-06
Bacteria	Actinobacteria	Actinobacteria	Actinomycetales	Dermacoccaceae	NA	NA	2.50388e-05	9.41436e-06	4.29276e-05	1.6755e-05	2.61463e-06	2.20988e-06
Bacteria	Actinobacteria	Actinobacteria	Actinomycetales	Intrasporangiaceae	NA	NA	0.00142702	0.000225483	0.00236453	0.000393598	0.000252987	5.05626e-05
Bacteria	Actinobacteria	Actinobacteria	Actinomycetales	Dermabacteraceae	NA	NA	0.000488003	0.000167643	0.000717183	0.000295356	0.000202406	7.16006e-05
Bacteria	Actinobacteria	Actinobacteria	Actinomycetales	Brevibacteriaceae	NA	NA	0.000714729	0.00024382	0.00107612	0.000427097	0.000263818	0.000118155
Bacteria	Actinobacteria	Actinobacteria	Actinomycetales	Glycomycetaceae	NA	NA	1.44821e-05	8.56282e-06	2.54072e-05	1.53575e-05	7.78865e-07	5.82978e-07
Bacteria	Actinobacteria	Actinobacteria	Actinomycetales	Streptosporangiaceae	NA	NA	1.17474e-05	3.0417e-06	1.47836e-05	5.03576e-06	8.01725e-06	2.68433e-06
Bacteria	Actinobacteria	Actinobacteria	Actinomycetales	Thermomonosporaceae	NA	NA	1.3153e-05	4.31192e-06	1.73994e-05	7.36458e-06	7.90272e-06	3.03661e-06
Bacteria	Actinobacteria	Actinobacteria	Actinomycetales	Geodermatophilaceae	NA	NA	0.00278853	0.000816411	0.00179953	0.000504614	0.0040671	0.00174454
Bacteria	Actinobacteria	Actinobacteria	Actinomycetales	Cryptosporangiaceae	NA	NA	3.32793e-06	1.46704e-06	4.58059e-06	2.37743e-06	1.77358e-06	1.44304e-06
Bacteria	Actinobacteria	Actinobacteria	Actinomycetales	Motilibacter	NA	NA	5.51223e-07	5.51223e-07	9.90445e-07	9.90445e-07	0	0
Bacteria	Actinobacteria	Actinobacteria	Actinomycetales	Streptomycetaceae	NA	NA	0.000343	5.61682e-05	0.00049122	9.72176e-05	0.00015857	2.98385e-05
Bacteria	Actinobacteria	Actinobacteria	Actinomycetales	Catenulisporaceae	NA	NA	3.9014e-06	3.50837e-06	4.75585e-07	3.39899e-07	8.28364e-06	7.98015e-06
Bacteria	Actinobacteria	Actinobacteria	Actinomycetales	Micromonosporaceae	NA	NA	0.000431288	0.000148802	0.000511841	0.000202258	0.000333529	0.000222027
Bacteria	Actinobacteria	Actinobacteria	Actinomycetales	Nakamurellaceae	NA	NA	0.00011927	2.27057e-05	0.000179736	3.92672e-05	4.38238e-05	1.2196e-05
Bacteria	Actinobacteria	Actinobacteria	Actinomycetales	Jiangellaceae	NA	NA	1.22467e-06	7.73868e-07	3.87095e-07	3.87095e-07	2.29881e-06	1.69247e-06
Bacteria	Actinobacteria	Actinobacteria	Actinomycetales	Propionibacteriaceae	NA	NA	0.000151004	2.73995e-05	0.000242189	4.81001e-05	3.69367e-05	7.96247e-06
Bacteria	Actinobacteria	Actinobacteria	Actinomycetales	Nocardioidaceae	NA	NA	0.00144847	0.000239658	0.00195457	0.00036366	0.000802449	0.000286581
Bacteria	Actinobacteria	Actinobacteria	Actinomycetales	Pseudonocardiaceae	NA	NA	0.0015638	0.000386612	0.00197331	0.000582527	0.00106048	0.000478852
Bacteria	Actinobacteria	Actinobacteria	Actinomycetales	Nocardiopsaceae	NA	NA	1.5368e-05	4.97738e-06	2.33659e-05	8.52403e-06	5.38452e-06	3.32916e-06
Bacteria	Actinobacteria	Actinobacteria	Actinomycetales	Mycobacteriaceae	NA	NA	0.00141345	0.000500084	0.00204978	0.000894425	0.000621077	9.12656e-05
Bacteria	Actinobacteria	Actinobacteria	Actinomycetales	Dietziaceae	NA	NA	0.00110566	0.000246483	0.00118107	0.000354377	0.00102124	0.000337552
Bacteria	Actinobacteria	Actinobacteria	Actinomycetales	Nocardiaceae	NA	NA	0.00317674	0.000548238	0.00229883	0.000334266	0.00429598	0.00117157
Bacteria	Actinobacteria	Actinobacteria	Actinomycetales	Corynebacteriaceae	NA	NA	0.00501049	0.000803207	0.00645106	0.00120405	0.00323439	0.00099691
Bacteria	Actinobacteria	Actinobacteria	Actinomycetales	Tsukamurellaceae	NA	NA	2.46166e-05	1.07031e-05	3.45204e-05	1.82278e-05	1.23104e-05	7.75259e-06
Bacteria	Actinobacteria	Actinobacteria	Coriobacteriales	Coriobacteriaceae	NA	NA	0.000412267	8.77145e-05	0.000273708	9.27203e-05	0.000591527	0.000160959
Bacteria	Actinobacteria	Actinobacteria	Nitriliruptorales	Nitriliruptoraceae	NA	NA	1.24705e-05	7.18057e-06	9.88374e-06	5.30136e-06	1.58757e-05	1.49315e-05
Bacteria	Actinobacteria	Actinobacteria	?	?	NA	NA	0.0004452	9.61234e-05	0.000694709	0.000169994	0.000132849	2.61103e-05
Bacteria	Actinobacteria	Actinobacteria	Acidimicrobiales	Acidimicrobiaceae	NA	NA	0.000361441	6.80489e-05	0.000592863	0.000119799	7.1723e-05	1.51005e-05
Bacteria	Actinobacteria	Actinobacteria	Acidimicrobiales	Iamiaceae	NA	NA	6.51692e-05	1.47588e-05	9.62698e-05	2.54006e-05	2.6402e-05	9.01858e-06
Bacteria	Actinobacteria	Actinobacteria	Acidimicrobiales	Acidimicrobineae_incertae_sedis	NA	NA	2.94053e-06	1.92985e-06	5.28359e-06	3.46351e-06	0	0
Bacteria	Actinobacteria	Actinobacteria	Acidimicrobiales	?	NA	NA	0.000352512	6.5825e-05	0.000568093	0.00011575	8.2786e-05	1.77685e-05
Bacteria	Actinobacteria	Actinobacteria	Euzebyales	Euzebyaceae	NA	NA	2.73372e-06	2.05193e-06	3.97204e-06	3.63837e-06	1.19154e-06	7.67381e-07
Bacteria	Actinobacteria	Actinobacteria	Solirubrobacterales	Patulibacteraceae	NA	NA	3.3188e-05	1.09665e-05	4.31641e-05	1.84571e-05	2.08767e-05	8.73152e-06
Bacteria	Actinobacteria	Actinobacteria	Solirubrobacterales	Solirubrobacteraceae	NA	NA	0.000114081	2.90725e-05	0.000143162	4.98576e-05	7.72453e-05	1.96409e-05
Bacteria	Actinobacteria	Thermoleophilia	Thermoleophilales	Thermoleophilaceae	NA	NA	2.85362e-06	1.15187e-06	2.94381e-06	1.47098e-06	2.76813e-06	1.84986e-06
Bacteria	Actinobacteria	?	?	?	NA	NA	0.000219805	4.42925e-05	0.000324873	7.68994e-05	8.88335e-05	2.31006e-05
Bacteria	Actinobacteria	Actinobacteria	Solirubrobacterales	Conexibacteraceae	NA	NA	7.71831e-05	2.38862e-05	0.000125166	4.24854e-05	1.71363e-05	5.60356e-06
Bacteria	Actinobacteria	Actinobacteria	Solirubrobacterales	?	NA	NA	0.000223645	5.20713e-05	0.000347643	9.22635e-05	6.75932e-05	1.37633e-05
Bacteria	Actinobacteria	Actinobacteria	Gaiellales	Gaiellaceae	NA	NA	0.000175797	3.90049e-05	0.000243478	6.5226e-05	9.17746e-05	3.16972e-05
Bacteria	Actinobacteria	Actinobacteria	Rubrobacterales	Rubrobacteraceae	NA	NA	0.000545252	0.000242521	0.00062049	0.000418369	0.000455383	0.000156053
Bacteria	Acidobacteria	Acidobacteria_Gp3	Candidatus Solibacter	Candidatus Solibacter	NA	NA	5.65886e-07	4.21999e-07	6.80199e-07	6.80199e-07	4.26689e-07	4.26689e-07
Bacteria	Acidobacteria	Acidobacteria_Gp3	Gp3	Gp3	NA	NA	0.000131869	4.99441e-05	0.000226702	8.92519e-05	1.29843e-05	5.75211e-06
Bacteria	Acidobacteria	Acidobacteria_Gp3	?	?	NA	NA	2.17469e-06	1.45042e-06	3.90752e-06	2.60324e-06	0	0
Bacteria	Acidobacteria	Acidobacteria_Gp2	Gp2	Gp2	NA	NA	3.56173e-06	3.56173e-06	0	0	8.11283e-06	8.11283e-06
Bacteria	Acidobacteria	Acidobacteria_Gp1	Acidicapsa	Acidicapsa	NA	NA	3.4178e-07	2.8148e-07	6.14115e-07	5.05553e-07	0	0
Bacteria	Acidobacteria	Acidobacteria_Gp1	Gp1	Gp1	NA	NA	1.20312e-05	9.14693e-06	2.16178e-05	1.64247e-05	0	0
Bacteria	Acidobacteria	Acidobacteria_Gp1	Terriglobus	Terriglobus	NA	NA	5.46049e-05	2.80672e-05	9.81148e-05	5.03067e-05	0	0
Bacteria	Acidobacteria	Acidobacteria_Gp1	?	?	NA	NA	8.44895e-05	2.8051e-05	0.000150511	5.00522e-05	1.6497e-06	7.64851e-07
Bacteria	Acidobacteria	Acidobacteria_Gp1	Granulicella	Granulicella	NA	NA	4.08258e-05	1.80529e-05	7.23027e-05	3.23194e-05	1.33567e-06	9.7498e-07
Bacteria	Chlorobi	Chlorobia	Chlorobiales	Chlorobiaceae	NA	NA	2.53201e-05	2.42647e-05	4.54954e-05	4.35956e-05	0	0
Bacteria	Ignavibacteriae	Ignavibacteria	Ignavibacteriales	Ignavibacteriaceae	NA	NA	5.12582e-06	2.45744e-06	8.03611e-06	4.25188e-06	1.48829e-06	1.48829e-06
Bacteria	Bacteroidetes	Sphingobacteriia	Sphingobacteriales	?	NA	NA	5.56552e-05	2.94559e-05	9.6371e-05	5.27892e-05	4.60285e-06	2.70707e-06
Bacteria	Bacteroidetes	Bacteroidia	Bacteroidales	Porphyromonadaceae	NA	NA	0.0435298	0.00586287	0.00605852	0.00156547	0.0913655	0.0124174
Bacteria	Bacteroidetes	Bacteroidia	Bacteroidales	Bacteroidaceae	NA	NA	0.000248136	8.45548e-05	0.000368509	0.000148376	9.74955e-05	3.96487e-05
Bacteria	Bacteroidetes	Bacteroidia	Bacteroidales	Prevotellaceae	NA	NA	0.000435232	0.000141514	0.000692629	0.000249444	0.00011278	5.60064e-05
Bacteria	Bacteroidetes	Bacteroidia	Bacteroidales	?	NA	NA	0.0016178	0.000868696	0.000478202	0.000188341	0.00307877	0.00196214
Bacteria	Bacteroidetes	Bacteroidia	Bacteroidales	Rikenellaceae	NA	NA	6.00062e-05	3.10535e-05	9.90194e-05	5.55817e-05	1.11562e-05	5.04351e-06
Bacteria	Bacteroidetes	Sphingobacteriia	Sphingobacteriales	Sphingobacteriaceae	NA	NA	0.00198172	0.000793623	0.00339389	0.00141963	0.000211547	7.73707e-05
Bacteria	Bacteroidetes	Flavobacteriia	Flavobacteriales	Cryomorphaceae	NA	NA	1.82646e-05	8.57343e-06	3.26497e-05	1.53569e-05	2.13345e-07	2.13345e-07
Bacteria	Bacteroidetes	Flavobacteriia	Flavobacteriales	Flavobacteriaceae	NA	NA	0.00601842	0.00119158	0.00846379	0.00189656	0.00297763	0.00123042
Bacteria	Bacteroidetes	?	?	?	NA	NA	0.00677755	0.00279441	0.0117039	0.00499968	0.000600952	0.000253084
Bacteria	Bacteroidetes	Flavobacteriia	Flavobacteriales	?	NA	NA	1.69224e-05	1.1433e-05	0	0	3.85456e-05	2.59977e-05
Bacteria	Bacteroidetes	Bacteroidia	Bacteroidales	Marinilabiliaceae	NA	NA	6.64722e-06	2.72251e-06	9.59264e-06	4.28624e-06	2.98053e-06	2.98053e-06
Bacteria	Bacteroidetes	Bacteroidia	Bacteroidales	Sunxiuqinia	NA	NA	5.95591e-06	3.10544e-06	1.07017e-05	5.56662e-06	0	0
Bacteria	Bacteroidetes	Sphingobacteriia	Sphingobacteriales	Chitinophagaceae	NA	NA	0.000650446	0.000138935	0.0011009	0.000245506	8.59925e-05	2.2955e-05
Bacteria	Bacteroidetes	Sphingobacteriia	Sphingobacteriales	Saprospiraceae	NA	NA	1.83638e-06	1.64529e-06	3.29963e-06	2.95563e-06	0	0
Bacteria	Bacteroidetes	Sphingobacteriia	Sphingobacteriales	Cyclobacteriaceae	NA	NA	4.02469e-05	1.56379e-05	6.85379e-05	2.78748e-05	4.78953e-06	3.28107e-06
Bacteria	Bacteroidetes	Cytophagia	Cytophagales	Flammeovirgaceae	NA	NA	5.44695e-06	3.17287e-06	4.24439e-06	4.24439e-06	7.02643e-06	4.83481e-06
Bacteria	Bacteroidetes	Cytophagia	Cytophagales	?	NA	NA	0.000152478	7.32236e-05	0.000232111	0.000128446	5.30678e-05	3.55494e-05
Bacteria	Bacteroidetes	Cytophagia	Cytophagales	Cytophagaceae	NA	NA	0.00110231	0.000261534	0.00192911	0.000463386	6.53176e-05	2.30802e-05
Bacteria	Bacteroidetes	Bacteroidetes_incertae_sedis	Ohtaekwangia	Ohtaekwangia	NA	NA	0.000160001	7.22774e-05	0.000277661	0.000129399	1.24634e-05	6.58153e-06
Bacteria	Bacteroidetes	Sphingobacteriia	Sphingobacteriales	Rhodothermaceae	NA	NA	4.3251e-06	2.24687e-06	7.77139e-06	4.0275e-06	0	0
Bacteria	Fibrobacteres	Fibrobacteria	Fibrobacterales	Fibrobacteraceae	NA	NA	5.16338e-05	4.49222e-05	9.22282e-05	8.06954e-05	6.94698e-07	4.93165e-07
Bacteria	Gemmatimonadetes	Gemmatimonadetes	Gemmatimonadales	Gemmatimonadaceae	NA	NA	4.33165e-05	1.01428e-05	7.38195e-05	1.793e-05	5.08611e-06	2.14232e-06
Bacteria	Proteobacteria	Deltaproteobacteria	Desulfovibrionales	Desulfomicrobiaceae	NA	NA	1.06712e-06	8.38866e-07	1.91741e-06	1.50646e-06	0	0
Bacteria	Proteobacteria	Deltaproteobacteria	Desulfovibrionales	Desulfovibrionaceae	NA	NA	0.00307316	0.00120212	0.00442649	0.00206967	0.00138863	0.00077533
Bacteria	Proteobacteria	Deltaproteobacteria	Desulfovibrionales	?	NA	NA	0.000242568	8.64425e-05	6.95299e-05	3.01701e-05	0.000463272	0.000192284
Bacteria	Proteobacteria	Deltaproteobacteria	Desulfovibrionales	Desulfohalobiaceae	NA	NA	5.74896e-07	4.51716e-07	0	0	1.30949e-06	1.028e-06
Bacteria	Proteobacteria	Deltaproteobacteria	Myxococcales	Polyangiaceae	NA	NA	7.50432e-05	2.32002e-05	0.000107649	4.05181e-05	3.44678e-05	1.19993e-05
Bacteria	Proteobacteria	Deltaproteobacteria	Myxococcales	Phaselicystidaceae	NA	NA	8.78087e-05	5.87015e-05	0.0001501	0.000105341	9.73006e-06	4.61106e-06
Bacteria	Proteobacteria	Deltaproteobacteria	Myxococcales	Kofleriaceae	NA	NA	7.36152e-06	2.0895e-06	1.16298e-05	3.63433e-06	2.02505e-06	1.09692e-06
Bacteria	Proteobacteria	Deltaproteobacteria	Myxococcales	Haliangiaceae	NA	NA	6.93065e-07	5.81161e-07	1.02018e-06	1.02018e-06	2.85388e-07	2.85388e-07
Bacteria	Proteobacteria	Deltaproteobacteria	Myxococcales	?	NA	NA	0.000530746	0.000309263	0.000919909	0.000554835	4.27753e-05	1.43851e-05
Bacteria	Proteobacteria	Deltaproteobacteria	Myxococcales	Nannocystaceae	NA	NA	3.01582e-05	1.18483e-05	5.02697e-05	2.10028e-05	4.96783e-06	3.86096e-06
Bacteria	Proteobacteria	Deltaproteobacteria	Myxococcales	Cystobacteraceae	NA	NA	2.02065e-05	7.43271e-06	3.45004e-05	1.32522e-05	2.29062e-06	1.39776e-06
Bacteria	Proteobacteria	Deltaproteobacteria	Myxococcales	Myxococcaceae	NA	NA	3.35285e-06	2.02016e-06	4.84886e-06	3.43488e-06	1.49026e-06	1.49026e-06
Bacteria	Acidobacteria	Holophagae	Holophagales	Holophagaceae	NA	NA	1.17131e-07	1.17131e-07	2.10463e-07	2.10463e-07	0	0
Bacteria	Proteobacteria	Deltaproteobacteria	Desulfobacterales	Desulfobulbaceae	NA	NA	3.75927e-06	1.5073e-06	6.7547e-06	2.69576e-06	0	0
Bacteria	Proteobacteria	Deltaproteobacteria	Desulfobacterales	Desulfobacteraceae	NA	NA	1.2247e-06	1.01845e-06	2.20055e-06	1.82924e-06	0	0
Bacteria	Proteobacteria	Deltaproteobacteria	?	?	NA	NA	0.0003957	0.000103425	0.000595265	0.000180018	0.000146712	5.42578e-05
Bacteria	Proteobacteria	Deltaproteobacteria	Syntrophobacterales	Syntrophobacteraceae	NA	NA	2.33732e-07	2.33732e-07	4.19972e-07	4.19972e-07	0	0
Bacteria	Proteobacteria	Deltaproteobacteria	Desulfuromonadales	Geobacteraceae	NA	NA	4.71912e-06	2.14955e-06	8.47938e-06	3.84924e-06	0	0
Bacteria	Proteobacteria	Deltaproteobacteria	Desulfuromonadales	Desulfuromonadaceae	NA	NA	5.68664e-07	3.3073e-07	1.02178e-06	5.93227e-07	0	0
Bacteria	Proteobacteria	Deltaproteobacteria	Bdellovibrionales	Bacteriovoracaceae	NA	NA	2.49374e-05	9.43338e-06	3.69724e-05	1.65854e-05	9.93292e-06	4.28793e-06
Bacteria	Chlamydiae	Chlamydiia	Chlamydiales	?	NA	NA	0.000112332	3.58843e-05	0.000175116	6.20644e-05	3.38776e-05	2.11146e-05
Bacteria	Chlamydiae	Chlamydiia	Chlamydiales	Chlamydiaceae	NA	NA	4.96801e-07	4.96801e-07	8.92659e-07	8.92659e-07	0	0
Bacteria	Chlamydiae	Chlamydiia	Chlamydiales	Simkaniaceae	NA	NA	1.82742e-07	1.82742e-07	3.28352e-07	3.28352e-07	0	0
Bacteria	Chlamydiae	Chlamydiia	Chlamydiales	Parachlamydiaceae	NA	NA	0.00784133	0.00293189	0.00692723	0.00383048	0.00907878	0.004594
Bacteria	Chlamydiae	Chlamydiia	Chlamydiales	Waddliaceae	NA	NA	4.23229e-07	4.23229e-07	7.60463e-07	7.60463e-07	0	0
Bacteria	Hydrogenedentes	Candidatus Hydrogenedens	Candidatus Hydrogenedens	Candidatus Hydrogenedens	NA	NA	8.87968e-07	4.71573e-07	1.59551e-06	8.45412e-07	0	0
Bacteria	Lentisphaerae	Lentisphaeria	Victivallales	Victivallaceae	NA	NA	4.9203e-06	2.13557e-06	6.15001e-06	3.12488e-06	3.41112e-06	2.82802e-06
Bacteria	Lentisphaerae	Oligosphaeria	Oligosphaerales	Oligosphaeraceae	NA	NA	2.32095e-06	1.30758e-06	4.17031e-06	2.34499e-06	0	0
Bacteria	Planctomycetes	Phycisphaerae	Phycisphaerales	Phycisphaeraceae	NA	NA	6.52577e-07	6.52577e-07	1.17256e-06	1.17256e-06	0	0
Bacteria	candidate division WPS-1	WPS-1_genera_incertae_sedis	WPS-1_genera_incertae_sedis	WPS-1_genera_incertae_sedis	NA	NA	0.000162524	5.33305e-05	0.000273313	9.46625e-05	2.37221e-05	1.42923e-05
Bacteria	candidate division WPS-2	WPS-2_genera_incertae_sedis	WPS-2_genera_incertae_sedis	WPS-2_genera_incertae_sedis	NA	NA	0.00019056	8.19978e-05	0.000327843	0.000146798	1.84537e-05	6.52185e-06
Bacteria	Planctomycetes	Planctomycetia	Planctomycetales	Planctomycetaceae	NA	NA	0.00134684	0.000203396	0.0019728	0.000353523	0.000566931	9.21488e-05
Bacteria	Planctomycetes	Planctomycetia	?	?	NA	NA	1.66309e-06	9.90398e-07	2.98826e-06	1.77668e-06	0	0
Bacteria	Verrucomicrobia	?	?	?	NA	NA	3.10701e-05	1.38699e-05	5.3708e-05	2.48016e-05	2.68631e-06	1.98322e-06
Bacteria	Verrucomicrobia	Verrucomicrobiae	Verrucomicrobiales	Verrucomicrobiaceae	NA	NA	0.00186023	0.000698128	0.00262	0.00121793	0.000915887	0.000375703
Bacteria	Verrucomicrobia	Verrucomicrobiae	Verrucomicrobiales	?	NA	NA	2.47474e-06	1.74124e-06	4.44665e-06	3.12585e-06	0	0
Bacteria	Verrucomicrobia	Spartobacteria	Spartobacteria_genera_incertae_sedis	Spartobacteria_genera_incertae_sedis	NA	NA	0.000490683	9.93219e-05	0.000781373	0.000174934	0.00012714	2.95016e-05
Bacteria	Verrucomicrobia	Spartobacteria	?	?	NA	NA	1.45194e-05	6.74708e-06	1.43235e-05	6.98725e-06	1.49144e-05	1.2582e-05
Bacteria	Verrucomicrobia	Subdivision3	Subdivision3_genera_incertae_sedis	Subdivision3_genera_incertae_sedis	NA	NA	1.76521e-05	6.11278e-06	2.95314e-05	1.08752e-05	2.77134e-06	1.45052e-06
Bacteria	Verrucomicrobia	Opitutae	?	?	NA	NA	4.50816e-07	4.50816e-07	8.10032e-07	8.10032e-07	0	0
Bacteria	Verrucomicrobia	Opitutae	Puniceicoccales	Puniceicoccaceae	NA	NA	7.20305e-07	4.32854e-07	1.29425e-06	7.76537e-07	0	0
Bacteria	Verrucomicrobia	Opitutae	Opitutales	Opitutaceae	NA	NA	5.61121e-05	2.84658e-05	9.75684e-05	5.09795e-05	4.12585e-06	3.18758e-06
Bacteria	Verrucomicrobia	Subdivision5	Subdivision5_genera_incertae_sedis	Subdivision5_genera_incertae_sedis	NA	NA	0.000316362	0.000132403	0.000555834	0.000236984	1.59846e-05	5.60976e-06
Bacteria	Deferribacteres	Deferribacteres	Deferribacterales	Deferribacteraceae	NA	NA	6.67335e-06	5.19677e-06	1.13805e-05	9.31524e-06	7.73668e-07	7.73668e-07
Bacteria	Proteobacteria	Alphaproteobacteria	Rhodospirillales	Acetobacteraceae	NA	NA	0.0156117	0.00240466	0.0148021	0.00292661	0.0167907	0.00403536
Bacteria	Proteobacteria	Alphaproteobacteria	Rhizobiales	Methylobacteriaceae	NA	NA	0.00151309	0.000194788	0.00218988	0.000329886	0.000659771	0.000125083
Bacteria	Proteobacteria	Alphaproteobacteria	Rhizobiales	Xanthobacteraceae	NA	NA	5.36517e-06	1.76231e-06	6.81315e-06	2.91216e-06	3.58379e-06	1.57641e-06
Bacteria	Proteobacteria	Alphaproteobacteria	Rhizobiales	Bradyrhizobiaceae	NA	NA	0.000624243	0.000105085	0.000991251	0.000182881	0.000152956	3.95323e-05
Bacteria	Proteobacteria	Alphaproteobacteria	Alphaproteobacteria_incertae_sedis	Geminicoccus	NA	NA	1.07987e-05	2.84843e-06	1.75954e-05	4.96513e-06	2.29166e-06	1.37319e-06
Bacteria	Proteobacteria	Alphaproteobacteria	Rhodobacterales	Rhodobacteraceae	NA	NA	0.00221974	0.000308862	0.00314069	0.000491367	0.00106909	0.000309189
Bacteria	Proteobacteria	Alphaproteobacteria	Caulobacterales	Caulobacteraceae	NA	NA	0.000913414	0.000144106	0.00147004	0.000250227	0.000214796	5.31523e-05
Bacteria	Proteobacteria	Alphaproteobacteria	Caulobacterales	Hyphomonadaceae	NA	NA	2.84909e-06	2.19396e-06	4.53227e-06	3.89849e-06	7.44144e-07	7.44144e-07
Bacteria	Proteobacteria	Alphaproteobacteria	Rhizobiales	Phyllobacteriaceae	NA	NA	0.000281881	7.11367e-05	0.000440314	0.00012559	8.38867e-05	2.43074e-05
Bacteria	Proteobacteria	Alphaproteobacteria	Rhizobiales	Aurantimonadaceae	NA	NA	0.000250645	5.10586e-05	0.000298908	7.30196e-05	0.000191995	7.03638e-05
Bacteria	Proteobacteria	Alphaproteobacteria	Rhizobiales	Beijerinckiaceae	NA	NA	5.42251e-05	1.4102e-05	7.90068e-05	2.43225e-05	2.33577e-05	8.60656e-06
Bacteria	Proteobacteria	Alphaproteobacteria	Rhizobiales	Methylocystaceae	NA	NA	6.77904e-05	1.49195e-05	9.57384e-05	2.43887e-05	3.30462e-05	1.37796e-05
Bacteria	Proteobacteria	Alphaproteobacteria	Rhizobiales	Hyphomicrobiaceae	NA	NA	0.000909155	0.000179045	0.00125648	0.000288037	0.00047804	0.000177663
Bacteria	Proteobacteria	Alphaproteobacteria	Rhizobiales	Rhizobiaceae	NA	NA	0.000604944	9.6198e-05	0.000813214	0.000147559	0.000336934	0.000111437
Bacteria	Proteobacteria	Alphaproteobacteria	Rhizobiales	Brucellaceae	NA	NA	0.000437065	8.3363e-05	0.000443729	0.000120742	0.000431909	0.000112688
Bacteria	Proteobacteria	?	?	?	NA	NA	0.00764227	0.00263878	0.00734871	0.00276275	0.00808937	0.00489348
Bacteria	Proteobacteria	Alphaproteobacteria	Rhizobiales	?	NA	NA	0.0046105	0.00145499	0.00810212	0.00259539	0.000230281	3.88149e-05
Bacteria	Proteobacteria	Alphaproteobacteria	Rhizobiales	Bartonellaceae	NA	NA	0.00552027	0.00206241	0.00816165	0.00361239	0.00222763	0.00101834
Bacteria	Proteobacteria	Alphaproteobacteria	Rhizobiales	Rhodobiaceae	NA	NA	1.61908e-06	7.66106e-07	2.90919e-06	1.37231e-06	0	0
Bacteria	Proteobacteria	Alphaproteobacteria	Sphingomonadales	Erythrobacteraceae	NA	NA	0.000725317	0.000244956	0.0012391	0.000437559	8.0208e-05	1.91257e-05
Bacteria	Proteobacteria	Alphaproteobacteria	Sphingomonadales	?	NA	NA	0.000108026	6.74463e-05	0.000183729	0.000121032	1.31493e-05	4.42966e-06
Bacteria	Proteobacteria	Alphaproteobacteria	Sphingomonadales	Sphingomonadaceae	NA	NA	0.00468377	0.000730226	0.00780667	0.00126683	0.000772253	0.000226041
Bacteria	Proteobacteria	Alphaproteobacteria	Alphaproteobacteria_incertae_sedis	Rhizomicrobium	NA	NA	3.06935e-07	3.06935e-07	5.51504e-07	5.51504e-07	0	0
Bacteria	Proteobacteria	Alphaproteobacteria	Rhodospirillales	?	NA	NA	3.37188e-05	1.62327e-05	5.50494e-05	2.90639e-05	7.01921e-06	2.34392e-06
Bacteria	Proteobacteria	Alphaproteobacteria	Rhodospirillales	Rhodospirillaceae	NA	NA	0.000184855	4.43665e-05	0.000285429	7.83409e-05	5.92267e-05	1.48795e-05
Bacteria	Proteobacteria	Alphaproteobacteria	Rickettsiales	Anaplasmataceae	NA	NA	2.05248e-07	2.05248e-07	3.68792e-07	3.68792e-07	0	0
Bacteria	Proteobacteria	Alphaproteobacteria	?	?	NA	NA	0.00532875	0.00172665	0.00728874	0.00304581	0.00289793	0.00072924
Bacteria	Proteobacteria	Alphaproteobacteria	Rickettsiales	Rickettsiaceae	NA	NA	0.0140539	0.00237744	0.0153013	0.00346949	0.0125629	0.0031652
Bacteria	Proteobacteria	Betaproteobacteria	Burkholderiales	Burkholderiaceae	NA	NA	0.00148517	0.00134452	0.00266509	0.00241539	4.41817e-06	1.59863e-06
Bacteria	Proteobacteria	Betaproteobacteria	Neisseriales	Neisseriaceae	NA	NA	0.00154235	0.000645859	0.00214243	0.00111854	0.000796666	0.000390348
Bacteria	Proteobacteria	Betaproteobacteria	Methylophilales	Methylophilaceae	NA	NA	5.43588e-05	1.21887e-05	5.13712e-05	1.70663e-05	5.53283e-05	1.71664e-05
Bacteria	Proteobacteria	Betaproteobacteria	Rhodocyclales	Rhodocyclaceae	NA	NA	0.000137128	7.69088e-05	0.000238991	0.000137927	9.38424e-06	4.60963e-06
Bacteria	Proteobacteria	Betaproteobacteria	Hydrogenophilales	Hydrogenophilaceae	NA	NA	1.13955e-05	3.88956e-06	1.85736e-05	6.89967e-06	2.41103e-06	1.17597e-06
Bacteria	Proteobacteria	Betaproteobacteria	Nitrosomonadales	Nitrosomonadaceae	NA	NA	7.09223e-06	2.60014e-06	1.23436e-05	4.64033e-06	5.06774e-07	3.68665e-07
Bacteria	Proteobacteria	Betaproteobacteria	Burkholderiales	Alcaligenaceae	NA	NA	0.00351007	0.00213877	0.00475075	0.00372499	0.00197274	0.00120665
Bacteria	Proteobacteria	Betaproteobacteria	?	?	NA	NA	0.000266109	5.13335e-05	0.00033148	6.36835e-05	0.000185376	8.43998e-05
Bacteria	Proteobacteria	Betaproteobacteria	Burkholderiales	Comamonadaceae	NA	NA	0.00238909	0.000319969	0.00389996	0.000552807	0.000451926	7.76374e-05
Bacteria	Proteobacteria	Betaproteobacteria	Burkholderiales	Burkholderiales_incertae_sedis	NA	NA	9.02811e-05	2.25133e-05	0.000131146	3.8424e-05	3.939e-05	1.54179e-05
Bacteria	Proteobacteria	Betaproteobacteria	Burkholderiales	?	NA	NA	0.000486945	0.0001117	0.000843645	0.000197833	3.96827e-05	1.04536e-05
Bacteria	Proteobacteria	Betaproteobacteria	Burkholderiales	Sutterellaceae	NA	NA	9.22654e-06	6.19248e-06	1.28412e-05	1.07372e-05	4.73754e-06	3.72348e-06
Bacteria	Proteobacteria	Betaproteobacteria	Burkholderiales	Oxalobacteraceae	NA	NA	0.000720625	0.000223878	0.00092579	0.000297971	0.00046782	0.000342532
Bacteria	Proteobacteria	Gammaproteobacteria	Salinisphaerales	Salinisphaeraceae	NA	NA	4.16141e-06	3.06207e-06	6.06326e-06	5.35306e-06	1.79252e-06	1.62303e-06
Bacteria	Proteobacteria	Gammaproteobacteria	Xanthomonadales	Sinobacteraceae	NA	NA	8.96805e-05	1.87442e-05	0.000140053	3.1714e-05	2.67299e-05	1.31603e-05
Bacteria	Proteobacteria	Gammaproteobacteria	Methylococcales	Methylococcaceae	NA	NA	2.06537e-05	5.39275e-06	3.07237e-05	9.18301e-06	8.09691e-06	3.7655e-06
Bacteria	Proteobacteria	Gammaproteobacteria	Cardiobacteriales	Cardiobacteriaceae	NA	NA	0.00258876	0.000921984	0.00308181	0.00125629	0.00198988	0.00137119
Bacteria	Proteobacteria	Gammaproteobacteria	Chromatiales	Ectothiorhodospiraceae	NA	NA	2.50513e-07	2.50513e-07	0	0	5.70614e-07	5.70614e-07
Bacteria	Proteobacteria	Gammaproteobacteria	Thiotrichales	Thiotrichaceae	NA	NA	3.51394e-07	3.51394e-07	6.31389e-07	6.31389e-07	0	0
Bacteria	Proteobacteria	Gammaproteobacteria	Alteromonadales	Maricurvus	NA	NA	3.01672e-07	2.1311e-07	5.42049e-07	3.82578e-07	0	0
Bacteria	Proteobacteria	Gammaproteobacteria	Pseudomonadales	Pseudomonadaceae	NA	NA	0.0202291	0.00246879	0.0185926	0.0034066	0.022498	0.00360287
Bacteria	Proteobacteria	Gammaproteobacteria	Xanthomonadales	Xanthomonadaceae	NA	NA	0.0112377	0.00179469	0.0174002	0.00300817	0.00353695	0.00128428
Bacteria	Proteobacteria	Gammaproteobacteria	Thiotrichales	Piscirickettsiaceae	NA	NA	6.18656e-07	4.40415e-07	1.11161e-06	7.90661e-07	0	0
Bacteria	Proteobacteria	Gammaproteobacteria	Legionellales	Coxiellaceae	NA	NA	0.0264106	0.0060307	0.0218358	0.00796676	0.0324685	0.00931516
Bacteria	Proteobacteria	Gammaproteobacteria	Legionellales	Legionellaceae	NA	NA	0.000188911	0.000130423	0.000333285	0.000234124	7.80018e-06	4.57758e-06
Bacteria	Proteobacteria	Gammaproteobacteria	Alteromonadales	Idiomarinaceae	NA	NA	1.45211e-06	1.23245e-06	2.60918e-06	2.21372e-06	0	0
Bacteria	Proteobacteria	Gammaproteobacteria	Gammaproteobacteria_incertae_sedis	?	NA	NA	1.53936e-07	1.53936e-07	2.76594e-07	2.76594e-07	0	0
Bacteria	Proteobacteria	Gammaproteobacteria	Oceanospirillales	Oceanospirillaceae	NA	NA	3.98479e-06	1.35852e-06	7.15991e-06	2.42449e-06	0	0
Bacteria	Proteobacteria	Gammaproteobacteria	Oceanospirillales	Halomonadaceae	NA	NA	5.8331e-05	2.33901e-05	3.83858e-05	2.54583e-05	8.42043e-05	4.24003e-05
Bacteria	Proteobacteria	Gammaproteobacteria	Oceanospirillales	Alcanivoracaceae	NA	NA	1.35998e-07	9.62409e-08	2.44364e-07	1.72774e-07	0	0
Bacteria	Proteobacteria	Gammaproteobacteria	Pseudomonadales	Moraxellaceae	NA	NA	0.00439763	0.00110951	0.00598722	0.00187994	0.00240563	0.000826211
Bacteria	Proteobacteria	Gammaproteobacteria	Orbales	Orbaceae	NA	NA	0.00584661	0.00143563	0.00292276	0.00176305	0.00961103	0.00236528
Bacteria	Proteobacteria	Gammaproteobacteria	Aeromonadales	Succinivibrionaceae	NA	NA	8.10191e-06	7.54124e-06	1.45576e-05	1.35483e-05	0	0
Bacteria	Proteobacteria	Gammaproteobacteria	Pasteurellales	Pasteurellaceae	NA	NA	0.000145764	8.01036e-05	0.000161855	0.000114799	0.000126837	0.000110363
Bacteria	Proteobacteria	Gammaproteobacteria	?	?	NA	NA	0.00115667	0.000271469	0.00191293	0.00047929	0.000209092	7.47327e-05
Bacteria	Proteobacteria	Gammaproteobacteria	Alteromonadales	Psychromonadaceae	NA	NA	3.60653e-07	3.60653e-07	6.48026e-07	6.48026e-07	0	0
Bacteria	Proteobacteria	Gammaproteobacteria	Enterobacteriales	Enterobacteriaceae	NA	NA	0.204449	0.0116412	0.214524	0.0166678	0.191032	0.0159157
Bacteria	Proteobacteria	Gammaproteobacteria	Alteromonadales	Shewanellaceae	NA	NA	5.94534e-07	4.92199e-07	1.06827e-06	8.84029e-07	0	0
Bacteria	Proteobacteria	Gammaproteobacteria	Vibrionales	Vibrionaceae	NA	NA	1.24282e-05	1.1938e-05	2.23312e-05	2.14488e-05	0	0
Bacteria	Proteobacteria	Gammaproteobacteria	Aeromonadales	Aeromonadaceae	NA	NA	0.0242681	0.00477414	0.0167412	0.00511416	0.0339436	0.00869849
Bacteria	Proteobacteria	Gammaproteobacteria	Alteromonadales	Alteromonadaceae	NA	NA	1.99933e-05	8.80727e-06	3.56408e-05	1.57666e-05	3.59339e-07	3.59339e-07
Bacteria	Proteobacteria	Gammaproteobacteria	Chromatiales	Chromatiaceae	NA	NA	2.15874e-05	9.06824e-06	3.41217e-05	1.59692e-05	5.916e-06	3.91524e-06
Bacteria	Proteobacteria	Epsilonproteobacteria	Campylobacterales	Campylobacteraceae	NA	NA	0.00246573	0.000854818	0.0010463	0.000525761	0.00428665	0.00182406
Bacteria	Proteobacteria	Epsilonproteobacteria	?	?	NA	NA	7.31821e-07	7.31821e-07	1.31494e-06	1.31494e-06	0	0
Bacteria	Proteobacteria	Epsilonproteobacteria	Campylobacterales	Helicobacteraceae	NA	NA	0.00591553	0.00249739	0.00260862	0.00126424	0.0101674	0.00545124
Bacteria	Atribacteria	Atribacteria_genera_incertae_sedis	Atribacteria_genera_incertae_sedis	Atribacteria_genera_incertae_sedis	NA	NA	9.34075e-07	6.84261e-07	1.67836e-06	1.22855e-06	0	0
Bacteria	Acidobacteria	Acidobacteria_Gp16	Gp16	Gp16	NA	NA	0.000529657	0.000103185	0.000747312	0.000171741	0.000257969	8.52032e-05
Bacteria	Chloroflexi	Ktedonobacteria	Ktedonobacterales	Thermosporotrichaceae	NA	NA	6.54238e-07	5.88342e-07	1.17554e-06	1.05692e-06	0	0
Bacteria	Chloroflexi	Ktedonobacteria	Ktedonobacterales	?	NA	NA	1.24824e-06	9.09127e-07	2.24285e-06	1.63225e-06	0	0
Bacteria	Chloroflexi	Ktedonobacteria	Ktedonobacterales	Ktedonobacteraceae	NA	NA	5.09645e-05	4.39801e-05	8.795e-05	7.89717e-05	4.59375e-06	3.35674e-06
Bacteria	Chloroflexi	Chloroflexia	Herpetosiphonales	Herpetosiphonaceae	NA	NA	1.52929e-05	1.02881e-05	2.74784e-05	1.8466e-05	0	0
Bacteria	Chloroflexi	Chloroflexia	Chloroflexales	Chloroflexaceae	NA	NA	9.7537e-06	9.42525e-06	1.75256e-05	1.69344e-05	0	0
Bacteria	Chloroflexi	Chloroflexia	Chloroflexales	Oscillochloridaceae	NA	NA	1.75822e-06	1.75822e-06	3.1592e-06	3.1592e-06	0	0
Bacteria	Chloroflexi	Chloroflexia	Chloroflexales	?	NA	NA	3.74481e-06	2.72641e-06	6.72872e-06	4.895e-06	0	0
Bacteria	Chloroflexi	Thermomicrobia	?	?	NA	NA	2.50887e-07	1.86992e-07	0	0	5.71466e-07	4.2544e-07
Bacteria	Chloroflexi	Thermomicrobia	Sphaerobacterales	Sphaerobacteraceae	NA	NA	8.90779e-05	2.07569e-05	5.97915e-05	1.46048e-05	0.000127103	4.34204e-05
Bacteria	Chloroflexi	?	?	?	NA	NA	0.000330185	5.95861e-05	0.00040686	8.87062e-05	0.00023632	7.56742e-05
Bacteria	Chloroflexi	Caldilineae	Caldilineales	Caldilineaceae	NA	NA	0.000504989	0.00018421	0.00084468	0.000329243	7.94713e-05	2.22186e-05
Bacteria	Chloroflexi	Anaerolineae	Anaerolineales	Anaerolineaceae	NA	NA	0.000132877	4.25245e-05	0.000216959	7.48077e-05	2.76301e-05	1.74203e-05
Bacteria	Acidobacteria	Acidobacteria_Gp4	?	?	NA	NA	6.76519e-05	2.58062e-05	0.000117448	4.60318e-05	5.20987e-06	4.49969e-06
Bacteria	Acidobacteria	Acidobacteria_Gp4	Blastocatella	Blastocatella	NA	NA	0.000138996	4.15708e-05	0.00023354	7.36006e-05	2.05489e-05	1.21358e-05
Bacteria	Acidobacteria	Acidobacteria_Gp4	Gp4	Gp4	NA	NA	0.000505802	0.000106154	0.000841889	0.000185984	8.48609e-05	3.66953e-05
Bacteria	Acidobacteria	?	?	?	NA	NA	3.77884e-07	3.77884e-07	6.78986e-07	6.78986e-07	0	0
Bacteria	Elusimicrobia	?	?	?	NA	NA	1.98407e-07	1.98407e-07	3.565e-07	3.565e-07	0	0
Bacteria	Elusimicrobia	Endomicrobia	Candidatus Endomicrobium	Candidatus Endomicrobium	NA	NA	4.29923e-07	4.29923e-07	7.7249e-07	7.7249e-07	0	0
Bacteria	Elusimicrobia	Elusimicrobia	Elusimicrobiales	Elusimicrobiaceae	NA	NA	9.42205e-07	6.72858e-07	1.69297e-06	1.20797e-06	0	0
Bacteria	BRC1	BRC1_genera_incertae_sedis	BRC1_genera_incertae_sedis	BRC1_genera_incertae_sedis	NA	NA	7.01597e-06	3.41152e-06	1.26064e-05	6.11228e-06	0	0
Bacteria	Armatimonadetes	Chthonomonadetes	Chthonomonadales	Chthonomonadaceae	NA	NA	5.68403e-06	3.40606e-06	1.02131e-05	6.11035e-06	0	0
Bacteria	Armatimonadetes	Armatimonadetes_gp2	Armatimonadetes_gp2	Armatimonadetes_gp2	NA	NA	6.15273e-06	2.0335e-06	1.07618e-05	3.6189e-06	3.72072e-07	3.72072e-07
Bacteria	Armatimonadetes	Armatimonadia	Armatimonadales	Armatimonadaceae	NA	NA	6.89763e-05	2.94175e-05	0.000123654	5.26484e-05	3.59339e-07	3.59339e-07
Bacteria	Armatimonadetes	?	?	?	NA	NA	1.71872e-05	1.06927e-05	3.08821e-05	1.91857e-05	0	0
Bacteria	Armatimonadetes	Armatimonadetes_gp5	Armatimonadetes_gp5	Armatimonadetes_gp5	NA	NA	9.64914e-06	3.91248e-06	1.26354e-05	5.22863e-06	5.96106e-06	5.96106e-06

## Sheet: Genus
Domain	Phylum	Class	Order	Family	Genus	Species	Total mean	Total S.E.	Mean (adults)	S.E. (juveniles)	Mean (juveniles)	S.E. (juveniles)
Bacteria	Deinococcus-Thermus	Deinococci	Thermales	Thermaceae	Thermus	NA	6.24813e-07	4.91565e-07	8.3611e-07	8.3611e-07	3.63267e-07	3.63267e-07
Bacteria	Deinococcus-Thermus	Deinococci	Thermales	Thermaceae	Meiothermus	NA	3.6591e-07	3.6591e-07	6.57472e-07	6.57472e-07	0	0
Bacteria	Deinococcus-Thermus	Deinococci	Deinococcales	Trueperaceae	Truepera	NA	0.000128462	4.59304e-05	0.000225569	8.20516e-05	6.65952e-06	2.96962e-06
Bacteria	Deinococcus-Thermus	Deinococci	Deinococcales	Deinococcaceae	Deinobacterium	NA	3.48497e-06	3.31835e-06	6.26184e-06	5.96191e-06	0	0
Bacteria	Deinococcus-Thermus	Deinococci	Deinococcales	Deinococcaceae	?	NA	1.73923e-05	1.60096e-05	3.00752e-05	2.87426e-05	1.49026e-06	1.49026e-06
Bacteria	Deinococcus-Thermus	Deinococci	Deinococcales	Deinococcaceae	Deinococcus	NA	9.17979e-05	2.04447e-05	0.000145308	3.54405e-05	2.48915e-05	1.06121e-05
Bacteria	Candidatus Saccharibacteria	Saccharibacteria_genera_incertae_sedis	Saccharibacteria_genera_incertae_sedis	Saccharibacteria_genera_incertae_sedis	Saccharibacteria_genera_incertae_sedis	NA	0.0027842	0.000440805	0.00261816	0.000408213	0.00302225	0.000861438
Bacteria	Microgenomates	Microgenomates_genera_incertae_sedis	Microgenomates_genera_incertae_sedis	Microgenomates_genera_incertae_sedis	Microgenomates_genera_incertae_sedis	NA	5.60429e-07	4.01276e-07	4.19972e-07	4.19972e-07	7.44144e-07	7.44144e-07
Bacteria	Spirochaetes	Spirochaetia	Spirochaetales	Brachyspiraceae	Brachyspira	NA	1.65706e-05	8.08613e-06	2.97743e-05	1.4488e-05	0	0
Bacteria	Cloacimonetes	Candidatus Cloacamonas	Candidatus Cloacamonas	Candidatus Cloacamonas	Candidatus Cloacamonas	NA	1.23141e-05	6.86869e-06	2.04318e-05	1.22391e-05	2.14774e-06	1.88098e-06
Bacteria	Spirochaetes	Spirochaetia	Spirochaetales	Spirochaetaceae	Borrelia	NA	7.4476e-06	7.24413e-06	1.33819e-05	1.30157e-05	0	0
Bacteria	Spirochaetes	Spirochaetia	Spirochaetales	Spirochaetaceae	Treponema	NA	4.26517e-05	2.94645e-05	7.41886e-05	5.28892e-05	3.10398e-06	1.60777e-06
Bacteria	Spirochaetes	Spirochaetia	Spirochaetales	?	?	NA	1.08161e-06	1.08161e-06	1.94345e-06	1.94345e-06	0	0
Bacteria	Spirochaetes	Spirochaetia	Spirochaetales	Spirochaetaceae	?	NA	3.33115e-07	3.33115e-07	0	0	7.58761e-07	7.58761e-07
Bacteria	Spirochaetes	Spirochaetia	Spirochaetales	Spirochaetaceae	Spirochaeta	NA	4.14293e-06	4.14293e-06	7.44407e-06	7.44407e-06	0	0
Bacteria	Parcubacteria	Parcubacteria_genera_incertae_sedis	Parcubacteria_genera_incertae_sedis	Parcubacteria_genera_incertae_sedis	Parcubacteria_genera_incertae_sedis	NA	0.00177922	0.000722797	0.00297995	0.00129337	0.000244214	7.35562e-05
Bacteria	SR1	SR1_genera_incertae_sedis	SR1_genera_incertae_sedis	SR1_genera_incertae_sedis	SR1_genera_incertae_sedis	NA	3.06997e-05	1.57293e-05	5.05566e-05	2.80532e-05	5.83778e-06	3.93978e-06
Archaea	Euryarchaeota	Methanobacteria	Methanobacteriales	Methanobacteriaceae	Methanosphaera	NA	2.15862e-05	5.87408e-06	9.8633e-06	5.97685e-06	3.66652e-05	1.09544e-05
Archaea	Euryarchaeota	Methanobacteria	Methanobacteriales	Methanobacteriaceae	Methanobrevibacter	NA	0.000255125	5.09963e-05	0.000170342	5.25734e-05	0.000364627	9.47385e-05
Archaea	Euryarchaeota	Methanobacteria	Methanobacteriales	Methanobacteriaceae	Methanothermobacter	NA	4.13289e-07	4.13289e-07	0	0	9.4138e-07	9.4138e-07
Archaea	Euryarchaeota	Methanobacteria	Methanobacteriales	Methanobacteriaceae	Methanobacterium	NA	3.46084e-06	2.55185e-06	6.21849e-06	4.58179e-06	0	0
Archaea	Euryarchaeota	Halobacteria	Halobacteriales	Halobacteriaceae	?	NA	1.43784e-07	1.43784e-07	0	0	3.27508e-07	3.27508e-07
Archaea	Euryarchaeota	Halobacteria	Halobacteriales	Halobacteriaceae	Halococcus	NA	1.46377e-05	7.96395e-06	1.40464e-05	1.11717e-05	1.55353e-05	1.13668e-05
Archaea	Euryarchaeota	Thermoplasmata	Thermoplasmatales	Thermoplasmatales_incertae_sedis	Thermogymnomonas	NA	7.14264e-06	7.14264e-06	1.2834e-05	1.2834e-05	0	0
Archaea	Euryarchaeota	?	?	?	?	NA	1.16866e-06	1.16866e-06	2.09986e-06	2.09986e-06	0	0
Archaea	Euryarchaeota	Methanomicrobia	Methanomicrobiales	Methanospirillaceae	Methanospirillum	NA	2.34263e-07	2.34263e-07	4.20926e-07	4.20926e-07	0	0
Archaea	Euryarchaeota	Methanomicrobia	Methanomicrobiales	?	?	NA	8.66852e-06	3.68264e-06	1.55757e-05	6.59031e-06	0	0
Archaea	Euryarchaeota	Methanomicrobia	Methanomicrobiales	Methanomicrobiaceae	Methanoculleus	NA	7.40859e-06	4.64932e-06	1.06208e-05	8.09345e-06	3.41136e-06	2.63472e-06
Archaea	Euryarchaeota	Methanomicrobia	Methanomicrobiales	Methanocorpusculaceae	Methanocorpusculum	NA	2.73951e-06	1.75994e-06	3.7825e-06	3.10508e-06	1.445e-06	7.67778e-07
Archaea	Euryarchaeota	Methanomicrobia	Methanomicrobiales	Methanomicrobiales_incertae_sedis	Methanoregula	NA	1.58725e-06	1.58725e-06	2.852e-06	2.852e-06	0	0
Archaea	Euryarchaeota	Methanomicrobia	Methanocellales	Methanocellaceae	Methanocella	NA	3.50597e-07	3.50597e-07	6.29958e-07	6.29958e-07	0	0
Archaea	Euryarchaeota	Methanomicrobia	Methanosarcinales	Methanosaetaceae	Methanosaeta	NA	7.13019e-05	3.33493e-05	0.000121659	5.94352e-05	8.18558e-06	8.18558e-06
Archaea	Euryarchaeota	Methanomicrobia	Methanosarcinales	Methanosarcinaceae	Methanosarcina	NA	2.36584e-05	8.06358e-06	2.76203e-05	1.17131e-05	1.88748e-05	1.08328e-05
Archaea	Euryarchaeota	Methanomicrobia	Methanosarcinales	Methanosarcinaceae	Methanomethylovorans	NA	4.8788e-07	4.8788e-07	8.7663e-07	8.7663e-07	0	0
Bacteria	Proteobacteria	Deltaproteobacteria	Bdellovibrionales	Bdellovibrionaceae	Vampirovibrio	NA	3.76989e-05	1.52793e-05	6.71323e-05	2.73324e-05	7.67615e-07	5.43588e-07
Bacteria	Cyanobacteria/Chloroplast	Cyanobacteria	Family IV	Family IV	GpIV	NA	3.5854e-05	2.21846e-05	3.72299e-05	2.95034e-05	3.4472e-05	3.40634e-05
Bacteria	Cyanobacteria/Chloroplast	Cyanobacteria	Family II	Family II	GpIIa	NA	9.1763e-05	3.01637e-05	0.000101318	4.52589e-05	8.05773e-05	3.79085e-05
Bacteria	Cyanobacteria/Chloroplast	Cyanobacteria	?	?	?	NA	0.00114312	0.000421004	0.00201571	0.000752295	4.85192e-05	2.65418e-05
Bacteria	Cyanobacteria/Chloroplast	Cyanobacteria	Family XIII	Family XIII	GpXIII	NA	0.00154902	0.000985424	0.00266045	0.00176538	0.000155723	0.000144377
Bacteria	Cyanobacteria/Chloroplast	?	?	?	?	NA	0.000928251	0.000403815	0.00160316	0.00072331	8.04061e-05	1.35286e-05
Bacteria	Cyanobacteria/Chloroplast	Cyanobacteria	Family I	Family I	GpI	NA	0.00069787	0.000315326	0.00119251	0.00056437	7.78739e-05	3.72629e-05
Bacteria	Cyanobacteria/Chloroplast	Cyanobacteria	Family V	Family V	GpV	NA	4.74441e-05	4.165e-05	8.52481e-05	7.48175e-05	0	0
Bacteria	Cyanobacteria/Chloroplast	Cyanobacteria	Family XI	Family XI	GpXI	NA	0.000138806	0.000115376	0.000237712	0.000207057	1.4827e-05	1.21933e-05
Bacteria	Cyanobacteria/Chloroplast	Cyanobacteria	Family VIII	Family VIII	GpVIII	NA	0.000502595	0.000375308	0.000903068	0.000673884	0	0
Bacteria	Fusobacteria	Fusobacteriia	Fusobacteriales	Leptotrichiaceae	Leptotrichia	NA	1.64531e-06	8.08754e-07	2.33245e-06	1.3124e-06	7.90871e-07	7.90871e-07
Bacteria	Fusobacteria	Fusobacteriia	Fusobacteriales	Leptotrichiaceae	Sebaldella	NA	0.000660478	0.000555408	0.000106274	5.22807e-05	0.0013697	0.00126336
Bacteria	Fusobacteria	Fusobacteriia	Fusobacteriales	Leptotrichiaceae	?	NA	1.15858e-05	9.07518e-06	2.08175e-05	1.62973e-05	0	0
Bacteria	Fusobacteria	Fusobacteriia	Fusobacteriales	Fusobacteriaceae	?	NA	6.20018e-06	3.69569e-06	1.06107e-05	6.61196e-06	6.71699e-07	6.71699e-07
Bacteria	Fusobacteria	Fusobacteriia	Fusobacteriales	Fusobacteriaceae	Fusobacterium	NA	3.53931e-05	1.71987e-05	5.77138e-05	3.06152e-05	7.45516e-06	4.89476e-06
Bacteria	Fusobacteria	Fusobacteriia	Fusobacteriales	Fusobacteriaceae	Cetobacterium	NA	7.36212e-05	4.66567e-05	0.00012763	8.36434e-05	5.89896e-06	5.37615e-06
Bacteria	Acidobacteria	Acidobacteria_Gp7	Gp7	Gp7	Gp7	NA	1.55841e-05	4.76501e-06	1.99346e-05	7.18937e-06	1.02266e-05	5.89124e-06
Bacteria	Acidobacteria	Acidobacteria_Gp10	Gp10	Gp10	Gp10	NA	3.96428e-06	1.52374e-06	6.00818e-06	2.57764e-06	1.41332e-06	1.15362e-06
Bacteria	Acidobacteria	Acidobacteria_Gp18	Gp18	Gp18	Gp18	NA	4.31411e-06	1.93261e-06	7.45813e-06	3.45032e-06	3.72072e-07	3.72072e-07
Bacteria	Acidobacteria	Acidobacteria_Gp25	Gp25	Gp25	Gp25	NA	4.63336e-07	4.63336e-07	8.32528e-07	8.32528e-07	0	0
Bacteria	Acidobacteria	Acidobacteria_Gp17	Gp17	Gp17	Gp17	NA	7.55544e-06	2.28905e-06	1.20713e-05	3.90871e-06	1.90708e-06	1.54542e-06
Bacteria	Acidobacteria	Acidobacteria_Gp6	Gp6	Gp6	Gp6	NA	0.00019118	3.64156e-05	0.000299605	5.85333e-05	5.56637e-05	3.48893e-05
Bacteria	Aminicenantes	Aminicenantes_genera_incertae_sedis	Aminicenantes_genera_incertae_sedis	Aminicenantes_genera_incertae_sedis	Aminicenantes_genera_incertae_sedis	NA	1.93438e-06	1.4783e-06	3.47571e-06	2.65454e-06	0	0
Bacteria	Proteobacteria	Deltaproteobacteria	Syntrophorhabdaceae	Syntrophorhabdaceae	Syntrophorhabdus	NA	1.04418e-06	7.36364e-07	1.87619e-06	1.32192e-06	0	0
Bacteria	Latescibacteria	Latescibacteria_genera_incertae_sedis	Latescibacteria_genera_incertae_sedis	Latescibacteria_genera_incertae_sedis	Latescibacteria_genera_incertae_sedis	NA	1.15112e-06	1.15112e-06	2.06835e-06	2.06835e-06	0	0
Bacteria	Nitrospirae	Nitrospira	Nitrospirales	Nitrospiraceae	Nitrospira	NA	5.1174e-06	2.57442e-06	8.53613e-06	4.58865e-06	8.35246e-07	6.64309e-07
Bacteria	Firmicutes	Clostridia	Clostridiales	Clostridiales_Incertae Sedis XVIII	Symbiobacterium	NA	1.96892e-06	9.41005e-07	2.31014e-06	1.3971e-06	1.55626e-06	1.21052e-06
Bacteria	Firmicutes	Clostridia	Clostridiales	Syntrophomonadaceae	Syntrophomonas	NA	1.29194e-06	7.48223e-07	2.32137e-06	1.34205e-06	0	0
Bacteria	Firmicutes	Clostridia	Clostridiales	Clostridiales_Incertae Sedis III	Tepidanaerobacter	NA	6.62868e-06	6.62868e-06	1.19105e-05	1.19105e-05	0	0
Bacteria	Firmicutes	Clostridia	Natranaerobiales	Natranaerobiaceae	Dethiobacter	NA	2.32504e-06	1.70286e-06	4.17766e-06	3.05737e-06	0	0
Bacteria	Firmicutes	Clostridia	Clostridiales	Gracilibacteraceae	?	NA	1.15031e-05	1.13368e-05	2.0669e-05	2.03697e-05	0	0
Bacteria	Firmicutes	Clostridia	Clostridiales	Gracilibacteraceae	Gracilibacter	NA	6.5285e-07	6.5285e-07	0	0	1.48705e-06	1.48705e-06
Bacteria	Firmicutes	Clostridia	Clostridiales	Ruminococcaceae	Clostridium IV	NA	2.12124e-05	7.42275e-06	3.40224e-05	1.31429e-05	5.18788e-06	2.5314e-06
Bacteria	Firmicutes	Clostridia	Clostridiales	Ruminococcaceae	Ruminococcus	NA	9.64895e-05	5.02796e-05	0.000135514	8.85243e-05	4.79933e-05	2.28996e-05
Bacteria	Firmicutes	Clostridia	Clostridiales	Ruminococcaceae	?	NA	0.00173162	0.000409422	0.00247772	0.000701706	0.000803294	0.000268206
Bacteria	Firmicutes	Clostridia	Clostridiales	Ruminococcaceae	Acetanaerobacterium	NA	0.000322083	0.000107534	0.000498103	0.000186593	0.0001022	6.087e-05
Bacteria	Firmicutes	Clostridia	Clostridiales	Ruminococcaceae	Ethanoligenens	NA	1.24288e-05	1.24288e-05	2.23322e-05	2.23322e-05	0	0
Bacteria	Firmicutes	Clostridia	Clostridiales	Ruminococcaceae	Anaerofilum	NA	0.000426603	0.000108489	0.000528619	0.000153112	0.000301589	0.000152872
Bacteria	Firmicutes	Clostridia	Clostridiales	Ruminococcaceae	Faecalibacterium	NA	0.000468472	0.000334931	0.00084021	0.000601305	1.96009e-06	1.19566e-06
Bacteria	Firmicutes	Clostridia	Clostridiales	Ruminococcaceae	Subdoligranulum	NA	0.000418558	0.000373259	0.000739135	0.000670568	1.63977e-05	5.28895e-06
Bacteria	Firmicutes	Clostridia	Clostridiales	Ruminococcaceae	Gemmiger	NA	8.24702e-06	5.96741e-06	1.39323e-05	1.06976e-05	1.12327e-06	8.43879e-07
Bacteria	Firmicutes	Clostridia	Clostridiales	Lachnospiraceae	Blautia	NA	2.7007e-05	1.25013e-05	3.74762e-05	2.15737e-05	1.40081e-05	7.9252e-06
Bacteria	Firmicutes	Clostridia	Clostridiales	Lachnospiraceae	Lachnoanaerobaculum	NA	4.65789e-06	2.89613e-06	1.68691e-06	1.68691e-06	8.47119e-06	6.2395e-06
Bacteria	Firmicutes	Clostridia	Clostridiales	Lachnospiraceae	Butyrivibrio	NA	2.43898e-06	2.1576e-06	5.42529e-07	5.42529e-07	4.8677e-06	4.8677e-06
Bacteria	Firmicutes	Clostridia	Clostridiales	Lachnospiraceae	Moryella	NA	9.49794e-07	9.49794e-07	0	0	2.16342e-06	2.16342e-06
Bacteria	Firmicutes	Clostridia	Clostridiales	Lachnospiraceae	Clostridium XlVa	NA	0.000236713	0.00010569	0.000370701	0.00018749	6.92505e-05	3.61757e-05
Bacteria	Firmicutes	Clostridia	Clostridiales	Lachnospiraceae	Pseudobutyrivibrio	NA	1.27895e-05	9.15606e-06	2.18911e-05	1.64251e-05	1.38081e-06	9.88233e-07
Bacteria	Firmicutes	Clostridia	Clostridiales	Lachnospiraceae	Roseburia	NA	1.41686e-05	8.56825e-06	2.24198e-05	1.52601e-05	3.85185e-06	2.52325e-06
Bacteria	Firmicutes	Clostridia	Clostridiales	Lachnospiraceae	Ruminococcus2	NA	4.46252e-06	1.46605e-06	3.36095e-06	1.73429e-06	5.90403e-06	2.51492e-06
Bacteria	Firmicutes	Clostridia	Clostridiales	Lachnospiraceae	Hespellia	NA	5.6052e-06	5.37509e-06	1.00715e-05	9.65728e-06	0	0
Bacteria	Firmicutes	Clostridia	Clostridiales	Lachnospiraceae	?	NA	0.00144051	0.000271606	0.00140122	0.000359919	0.00145998	0.000417066
Bacteria	Firmicutes	Clostridia	Clostridiales	Lachnospiraceae	Dorea	NA	5.43474e-06	2.69692e-06	9.76521e-06	4.83268e-06	0	0
Bacteria	Firmicutes	Clostridia	Clostridiales	Lachnospiraceae	Anaerostipes	NA	2.33179e-07	2.33179e-07	4.18978e-07	4.18978e-07	0	0
Bacteria	Firmicutes	Clostridia	Clostridiales	Lachnospiraceae	Lachnospiracea_incertae_sedis	NA	0.000101833	4.29728e-05	0.000141394	7.56463e-05	5.27108e-05	1.9486e-05
Bacteria	Firmicutes	Clostridia	Clostridiales	Lachnospiraceae	Coprococcus	NA	1.41943e-07	1.41943e-07	2.55045e-07	2.55045e-07	0	0
Bacteria	Firmicutes	Clostridia	Clostridiales	Lachnospiraceae	Clostridium XlVb	NA	3.68123e-05	1.68242e-05	3.99806e-05	1.54517e-05	3.31679e-05	3.29917e-05
Bacteria	Firmicutes	Clostridia	Clostridiales	Natranaerovirga	Natranaerovirga	NA	2.16321e-07	2.16321e-07	3.88689e-07	3.88689e-07	0	0
Bacteria	Firmicutes	Clostridia	Clostridiales	Lachnospiraceae	Cellulosilyticum	NA	4.13454e-05	1.63347e-05	3.48666e-05	9.36649e-06	4.9976e-05	3.53047e-05
Bacteria	Firmicutes	Clostridia	Clostridiales	Ruminococcaceae	Clostridium III	NA	2.46297e-05	1.84069e-05	4.35321e-05	3.30491e-05	9.16225e-07	7.49957e-07
Bacteria	Firmicutes	Clostridia	Clostridiales	Ruminococcaceae	Saccharofermentans	NA	0.000112096	5.91217e-05	0.000193864	0.00010591	9.57265e-06	6.68438e-06
Bacteria	Firmicutes	Clostridia	Clostridiales	Ruminococcaceae	Fastidiosipila	NA	1.24614e-06	1.24614e-06	2.23908e-06	2.23908e-06	0	0
Bacteria	Firmicutes	Clostridia	Clostridiales	Ruminococcaceae	Butyricicoccus	NA	7.85769e-06	5.32291e-06	1.41188e-05	9.55427e-06	0	0
Bacteria	Firmicutes	Clostridia	Clostridiales	Ruminococcaceae	Oscillibacter	NA	2.2414e-05	1.04259e-05	3.68746e-05	1.84577e-05	4.30904e-06	3.80253e-06
Bacteria	Firmicutes	Clostridia	Clostridiales	Ruminococcaceae	Pseudoflavonifractor	NA	4.20265e-06	3.46641e-06	7.55138e-06	6.22589e-06	0	0
Bacteria	Firmicutes	Clostridia	Clostridiales	Ruminococcaceae	Flavonifractor	NA	8.10222e-07	5.90623e-07	1.45582e-06	1.06041e-06	0	0
Bacteria	Firmicutes	Clostridia	Clostridiales	Ruminococcaceae	Sporobacter	NA	1.59897e-05	6.97883e-06	1.44669e-05	6.55729e-06	1.80816e-05	1.35715e-05
Bacteria	Firmicutes	Clostridia	Clostridiales	Ruminococcaceae	Acetivibrio	NA	2.42549e-06	8.86986e-07	3.935e-06	1.53137e-06	5.36432e-07	5.36432e-07
Bacteria	Firmicutes	Clostridia	Clostridiales	Clostridiaceae 1	Caloramator	NA	1.65717e-06	1.65717e-06	2.97763e-06	2.97763e-06	0	0
Bacteria	Firmicutes	Clostridia	Clostridiales	Clostridiaceae 1	Fervidicella	NA	3.58015e-07	2.06279e-07	6.43287e-07	3.69982e-07	0	0
Bacteria	Firmicutes	Clostridia	Clostridiales	Clostridiaceae 1	Sarcina	NA	0.000113326	3.05893e-05	1.10087e-06	7.21232e-07	0.000255081	6.84334e-05
Bacteria	Firmicutes	Clostridia	Clostridiales	Clostridiaceae 1	Clostridium sensu stricto	NA	0.00697725	0.00245152	0.00740749	0.00328687	0.00649901	0.00372632
Bacteria	Firmicutes	Clostridia	Clostridiales	Clostridiaceae 1	?	NA	3.34422e-05	9.75436e-06	5.80456e-05	1.73366e-05	2.59099e-06	1.66034e-06
Bacteria	Firmicutes	Clostridia	Clostridiales	Clostridiaceae 1	Proteiniclasticum	NA	0.000145971	5.76918e-05	0.00025763	0.000103185	5.897e-06	2.88042e-06
Bacteria	Proteobacteria	Deltaproteobacteria	Syntrophobacterales	Syntrophaceae	Desulfobacca	NA	3.66495e-06	3.66495e-06	6.58523e-06	6.58523e-06	0	0
Bacteria	Firmicutes	Clostridia	Clostridiales	Eubacteriaceae	Alkalibaculum	NA	3.07872e-07	3.07872e-07	5.53189e-07	5.53189e-07	0	0
Bacteria	Firmicutes	Clostridia	Clostridiales	Eubacteriaceae	Alkalibacter	NA	3.05884e-06	1.78306e-06	5.20265e-06	3.18673e-06	3.72072e-07	3.72072e-07
Bacteria	Firmicutes	Clostridia	?	?	?	NA	7.12191e-05	1.86313e-05	8.1076e-05	2.77459e-05	5.94431e-05	2.37924e-05
Bacteria	Firmicutes	Clostridia	Clostridiales	Eubacteriaceae	Anaerofustis	NA	5.62579e-07	4.36355e-07	2.76594e-07	2.76594e-07	9.30797e-07	9.30797e-07
Bacteria	Firmicutes	Clostridia	Clostridiales	Eubacteriaceae	Acetobacterium	NA	1.79799e-06	7.92482e-07	2.47599e-06	1.35478e-06	9.56662e-07	5.55185e-07
Bacteria	Firmicutes	Clostridia	Clostridiales	Eubacteriaceae	Pseudoramibacter	NA	5.73135e-07	5.73135e-07	1.02982e-06	1.02982e-06	0	0
Bacteria	Firmicutes	Clostridia	Clostridiales	Eubacteriaceae	?	NA	3.90495e-05	1.20964e-05	5.69022e-05	2.14324e-05	1.68126e-05	4.20901e-06
Bacteria	Synergistetes	Synergistia	Synergistales	Synergistaceae	Aminobacterium	NA	6.7582e-07	5.92358e-07	1.21432e-06	1.06407e-06	0	0
Bacteria	Firmicutes	Clostridia	Thermoanaerobacterales	Thermoanaerobacteraceae	Syntrophaceticus	NA	2.48576e-06	2.48576e-06	4.46644e-06	4.46644e-06	0	0
Bacteria	Synergistetes	Synergistia	Synergistales	Synergistaceae	?	NA	2.60131e-05	7.91019e-06	4.66142e-05	1.409e-05	1.60491e-07	1.60491e-07
Bacteria	Synergistetes	Synergistia	Synergistales	Synergistaceae	Cloacibacillus	NA	4.47363e-06	3.31326e-06	7.61322e-06	5.93594e-06	5.38835e-07	5.38835e-07
Bacteria	Firmicutes	Clostridia	Clostridiales	Peptococcaceae 1	Desulfosporosinus	NA	4.32584e-06	2.73812e-06	5.64692e-06	4.51533e-06	2.69484e-06	2.48675e-06
Bacteria	Firmicutes	Negativicutes	Selenomonadales	Acidaminococcaceae	Succinispira	NA	5.88767e-07	5.88767e-07	0	0	1.34108e-06	1.34108e-06
Bacteria	Firmicutes	Negativicutes	Selenomonadales	?	?	NA	7.43749e-05	5.64247e-05	3.17703e-05	1.23014e-05	0.000129135	0.00012765
Bacteria	Firmicutes	Negativicutes	Selenomonadales	Acidaminococcaceae	Phascolarctobacterium	NA	0.000182554	6.06214e-05	0.000287458	0.000106602	5.14142e-05	2.60678e-05
Bacteria	Firmicutes	Negativicutes	Selenomonadales	Acidaminococcaceae	?	NA	1.39342e-05	4.07412e-06	2.15263e-05	7.17313e-06	4.45065e-06	1.65826e-06
Bacteria	Firmicutes	Negativicutes	Selenomonadales	Acidaminococcaceae	Succiniclasticum	NA	2.13704e-06	2.13704e-06	0	0	4.8677e-06	4.8677e-06
Bacteria	Firmicutes	Negativicutes	Selenomonadales	Veillonellaceae	Centipeda	NA	2.15738e-06	2.06035e-06	3.87641e-06	3.70174e-06	0	0
Bacteria	Firmicutes	Negativicutes	Selenomonadales	Veillonellaceae	Anaerovibrio	NA	3.38103e-06	3.03207e-06	6.07508e-06	5.44689e-06	0	0
Bacteria	Firmicutes	Negativicutes	Selenomonadales	Veillonellaceae	Schwartzia	NA	8.38658e-07	5.28856e-07	1.50691e-06	9.48977e-07	0	0
Bacteria	Firmicutes	Negativicutes	Selenomonadales	Veillonellaceae	?	NA	2.99576e-05	1.13159e-05	4.71094e-05	1.93887e-05	8.51716e-06	7.56464e-06
Bacteria	Firmicutes	Negativicutes	Selenomonadales	Veillonellaceae	Selenomonas	NA	7.27987e-07	5.23297e-07	7.77378e-07	7.77378e-07	6.72728e-07	6.72728e-07
Bacteria	Firmicutes	Negativicutes	Selenomonadales	Veillonellaceae	Mitsuokella	NA	5.8123e-06	4.75092e-06	1.04436e-05	8.53275e-06	0	0
Bacteria	Firmicutes	Negativicutes	Selenomonadales	Veillonellaceae	Megamonas	NA	4.79483e-05	4.69411e-05	8.61541e-05	8.43411e-05	0	0
Bacteria	Firmicutes	Negativicutes	Selenomonadales	Veillonellaceae	Dialister	NA	3.45781e-06	2.53803e-06	6.21304e-06	4.55691e-06	0	0
Bacteria	Firmicutes	Negativicutes	Selenomonadales	Veillonellaceae	Megasphaera	NA	1.04601e-05	4.79728e-06	1.75737e-05	8.56607e-06	1.54799e-06	9.81529e-07
Bacteria	Firmicutes	Negativicutes	Selenomonadales	Veillonellaceae	Veillonella	NA	6.8686e-06	3.09498e-06	7.49945e-06	4.80216e-06	6.13827e-06	3.56839e-06
Bacteria	Firmicutes	Negativicutes	Selenomonadales	Veillonellaceae	Sporomusa	NA	3.50597e-07	3.50597e-07	6.29958e-07	6.29958e-07	0	0
Bacteria	Firmicutes	Clostridia	Clostridiales	Peptococcaceae 2	Desulfotomaculum	NA	4.00017e-07	4.00017e-07	7.18756e-07	7.18756e-07	0	0
Bacteria	Firmicutes	Clostridia	Clostridiales	Peptococcaceae 2	?	NA	1.26329e-05	6.89114e-06	1.63736e-05	1.08152e-05	8.01845e-06	7.66195e-06
Bacteria	Firmicutes	Clostridia	Clostridiales	Peptococcaceae 2	Pelotomaculum	NA	8.14327e-07	8.14327e-07	1.46319e-06	1.46319e-06	0	0
Bacteria	Firmicutes	Clostridia	Clostridiales	Peptococcaceae 2	Sporotomaculum	NA	3.31434e-06	3.31434e-06	5.95525e-06	5.95525e-06	0	0
Bacteria	Firmicutes	Clostridia	Clostridiales	Peptococcaceae 1	Peptococcus	NA	3.2397e-06	1.8354e-06	4.28099e-06	2.91819e-06	1.95241e-06	1.95241e-06
Bacteria	Firmicutes	Bacilli	Bacillales	Bacillales_incertae_sedis	Caldalkalibacillus	NA	9.02011e-07	8.3167e-07	1.62074e-06	1.49412e-06	0	0
Bacteria	Firmicutes	Bacilli	Bacillales	Alicyclobacillaceae	Tumebacillus	NA	0.00135848	0.000247667	0.00191877	0.000430153	0.000659735	0.000130061
Bacteria	Firmicutes	Bacilli	Bacillales	Paenibacillaceae 1	Thermobacillus	NA	1.53979e-07	1.53979e-07	0	0	3.5073e-07	3.5073e-07
Bacteria	Firmicutes	Bacilli	Bacillales	Paenibacillaceae 1	Cohnella	NA	3.18184e-06	1.36207e-06	5.00837e-06	2.40692e-06	8.98521e-07	5.3349e-07
Bacteria	Firmicutes	Bacilli	Bacillales	Paenibacillaceae 1	?	NA	2.2172e-05	7.99293e-06	3.72147e-05	1.42529e-05	3.32672e-06	1.52207e-06
Bacteria	Firmicutes	Bacilli	Bacillales	Paenibacillaceae 1	Paenibacillus	NA	7.79857e-05	5.18948e-05	0.000121381	9.2548e-05	2.37619e-05	1.43464e-05
Bacteria	Firmicutes	Bacilli	Bacillales	Paenibacillaceae 1	Fontibacillus	NA	3.29363e-06	3.10259e-06	3.53699e-07	3.53699e-07	7.05378e-06	7.05378e-06
Bacteria	Firmicutes	Bacilli	Bacillales	Planococcaceae	Planomicrobium	NA	0.000883563	0.000308637	0.000872442	0.000332489	0.000906586	0.000563684
Bacteria	Firmicutes	Bacilli	Bacillales	Planococcaceae	?	NA	4.61351e-05	1.55188e-05	6.60577e-05	2.7404e-05	2.13456e-05	6.25844e-06
Bacteria	Firmicutes	Bacilli	Bacillales	Bacillales_Incertae Sedis XII	Exiguobacterium	NA	7.15204e-05	2.87031e-05	0.000100917	5.01217e-05	3.4978e-05	1.52513e-05
Bacteria	Firmicutes	Bacilli	Bacillales	Planococcaceae	Sporosarcina	NA	6.46008e-05	1.58706e-05	6.73557e-05	1.96829e-05	6.17609e-05	2.62102e-05
Bacteria	Firmicutes	Bacilli	Bacillales	Planococcaceae	Ureibacillus	NA	7.92883e-06	4.40526e-06	1.31737e-05	7.8725e-06	1.36015e-06	9.32677e-07
Bacteria	Firmicutes	Bacilli	Bacillales	Planococcaceae	Caryophanon	NA	0.00025189	6.16757e-05	0.000344204	0.000104123	0.000137409	4.71819e-05
Bacteria	Firmicutes	Bacilli	Bacillales	Planococcaceae	Kurthia	NA	0.000208553	6.9131e-05	0.000269447	0.000108966	0.000133465	7.55636e-05
Bacteria	Firmicutes	Bacilli	Bacillales	Planococcaceae	Chryseomicrobium	NA	2.41398e-06	1.69223e-06	3.63758e-06	3.01237e-06	8.87231e-07	5.28977e-07
Bacteria	Firmicutes	Bacilli	Bacillales	Bacillaceae 1	Bacillus	NA	0.00106245	0.000417297	0.000689853	0.000182653	0.00154552	0.000922082
Bacteria	Firmicutes	Bacilli	Bacillales	Bacillaceae 2	Virgibacillus	NA	1.56919e-05	1.01249e-05	5.98878e-06	3.351e-06	2.81509e-05	2.26696e-05
Bacteria	Firmicutes	Bacilli	Bacillales	Bacillaceae 2	Ornithinibacillus	NA	2.76402e-07	2.76402e-07	4.96642e-07	4.96642e-07	0	0
Bacteria	Firmicutes	Bacilli	Bacillales	Bacillaceae 2	Amphibacillus	NA	3.97141e-06	1.4533e-06	6.97725e-06	2.59315e-06	2.01079e-07	2.01079e-07
Bacteria	Firmicutes	Bacilli	Bacillales	Bacillaceae 2	Paraliobacillus	NA	5.00886e-07	2.79216e-07	8.99999e-07	5.0071e-07	0	0
Bacteria	Firmicutes	Bacilli	Bacillales	Sporolactobacillaceae	Sporolactobacillus	NA	7.18307e-07	7.18307e-07	1.29066e-06	1.29066e-06	0	0
Bacteria	Firmicutes	Bacilli	Bacillales	Bacillaceae 2	Oceanobacillus	NA	5.6017e-06	1.52049e-06	5.95517e-06	2.08646e-06	5.21021e-06	2.24107e-06
Bacteria	Firmicutes	Bacilli	Bacillales	Sporolactobacillaceae	Sporolactobacillaceae_incertae_sedis	NA	9.80115e-06	9.02991e-06	1.07193e-06	8.38797e-07	2.0966e-05	2.05424e-05
Bacteria	Firmicutes	Bacilli	Bacillales	Bacillaceae 2	?	NA	5.37925e-05	2.6308e-05	5.1393e-05	2.51861e-05	5.73776e-05	5.07971e-05
Bacteria	Firmicutes	Bacilli	Bacillales	Paenibacillaceae 1	Brevibacillus	NA	6.57816e-06	3.16811e-06	1.13708e-05	5.66159e-06	5.69071e-07	5.69071e-07
Bacteria	Firmicutes	Bacilli	Bacillales	Bacillaceae 1	Geobacillus	NA	2.60262e-06	2.48824e-06	4.67643e-06	4.47053e-06	0	0
Bacteria	Firmicutes	Bacilli	Lactobacillales	Aerococcaceae	?	NA	0.000119456	2.16724e-05	0.000168191	3.46418e-05	5.88819e-05	2.18776e-05
Bacteria	Firmicutes	Bacilli	Lactobacillales	Carnobacteriaceae	Marinilactibacillus	NA	1.74329e-06	1.46784e-06	4.00831e-07	4.00831e-07	3.46271e-06	3.3053e-06
Bacteria	Firmicutes	Bacilli	Lactobacillales	Carnobacteriaceae	Alkalibacterium	NA	2.85925e-06	1.40334e-06	2.54029e-06	2.10889e-06	3.29247e-06	1.75782e-06
Bacteria	Firmicutes	Bacilli	Lactobacillales	Carnobacteriaceae	?	NA	0.000254842	6.71605e-05	0.000235248	6.85834e-05	0.000282255	0.000126063
Bacteria	Firmicutes	Bacilli	Lactobacillales	Carnobacteriaceae	Dolosigranulum	NA	2.23606e-06	2.00808e-06	0	0	4.54182e-06	4.54182e-06
Bacteria	Firmicutes	Bacilli	Lactobacillales	Carnobacteriaceae	Atopostipes	NA	0.000106991	3.23783e-05	0.00015971	5.67962e-05	4.12419e-05	1.49923e-05
Bacteria	Firmicutes	Bacilli	Lactobacillales	Aerococcaceae	Aerococcus	NA	0.000181816	4.40794e-05	0.000263351	7.52406e-05	8.02935e-05	3.00905e-05
Bacteria	Firmicutes	Bacilli	Lactobacillales	Carnobacteriaceae	Trichococcus	NA	0.000122559	3.57766e-05	0.000203458	6.36037e-05	2.12426e-05	7.53307e-06
Bacteria	Firmicutes	Bacilli	Lactobacillales	Lactobacillaceae	Pediococcus	NA	2.05604e-06	1.45255e-06	3.69432e-06	2.60764e-06	0	0
Bacteria	Firmicutes	Bacilli	Lactobacillales	Lactobacillaceae	?	NA	0.0182386	0.00336848	0.0167521	0.00457108	0.0203007	0.005037
Bacteria	Firmicutes	Bacilli	Lactobacillales	Lactobacillaceae	Lactobacillus	NA	0.0433158	0.00598769	0.0192111	0.00412918	0.0742785	0.0122648
Bacteria	Firmicutes	Bacilli	Lactobacillales	Leuconostocaceae	Leuconostoc	NA	0.00380936	0.000840136	0.00383981	0.0013085	0.00380925	0.00095776
Bacteria	Firmicutes	Bacilli	Lactobacillales	Leuconostocaceae	Fructobacillus	NA	0.00276996	0.00103638	0.00301666	0.0015332	0.00248521	0.00134375
Bacteria	Firmicutes	Bacilli	Lactobacillales	Leuconostocaceae	Oenococcus	NA	1.15247e-05	5.19538e-06	5.02889e-06	4.17914e-06	1.98758e-05	1.05693e-05
Bacteria	Firmicutes	Bacilli	Lactobacillales	Leuconostocaceae	Weissella	NA	0.00174924	0.00103594	0.000940306	0.000533014	0.00279237	0.00226204
Bacteria	Firmicutes	Bacilli	Lactobacillales	Carnobacteriaceae	Granulicatella	NA	1.07749e-05	1.07749e-05	1.93605e-05	1.93605e-05	0	0
Bacteria	Firmicutes	Bacilli	Lactobacillales	Aerococcaceae	Facklamia	NA	0.000134548	3.88972e-05	0.000209959	6.82951e-05	4.0311e-05	1.69146e-05
Bacteria	Firmicutes	Bacilli	Lactobacillales	Aerococcaceae	Globicatella	NA	1.63805e-06	7.42481e-07	2.94328e-06	1.32951e-06	0	0
Bacteria	Firmicutes	Bacilli	Lactobacillales	Aerococcaceae	Abiotrophia	NA	1.88559e-07	1.36794e-07	3.38806e-07	2.45597e-07	0	0
Bacteria	Firmicutes	Bacilli	Lactobacillales	Enterococcaceae	Vagococcus	NA	0.00491752	0.00150417	0.000738969	0.000176808	0.0102598	0.00338578
Bacteria	Firmicutes	Bacilli	Lactobacillales	Enterococcaceae	Enterococcus	NA	0.0776617	0.00759124	0.0272749	0.00404316	0.137512	0.014831
Bacteria	Firmicutes	Bacilli	Lactobacillales	Carnobacteriaceae	Catellicoccus	NA	0.0581532	0.00774035	0.103977	0.0132221	0.000648585	0.000121469
Bacteria	Firmicutes	Bacilli	Lactobacillales	?	?	NA	0.025311	0.0053588	0.0243799	0.00603017	0.0267057	0.00953294
Bacteria	Firmicutes	Bacilli	Bacillales	Listeriaceae	Brochothrix	NA	6.80485e-05	4.47577e-05	0.000112073	8.0159e-05	1.29276e-05	7.61898e-06
Bacteria	Firmicutes	Bacilli	Lactobacillales	Streptococcaceae	Lactococcus	NA	0.0127602	0.00266619	0.00423804	0.00132134	0.0236531	0.00575352
Bacteria	Firmicutes	Bacilli	Lactobacillales	Streptococcaceae	Streptococcus	NA	0.00122339	0.000270585	0.0018269	0.000464171	0.000470146	0.000170429
Bacteria	Firmicutes	Bacilli	Lactobacillales	Streptococcaceae	?	NA	4.49163e-06	1.59016e-06	1.03029e-06	7.75784e-07	8.92486e-06	3.46559e-06
Bacteria	Firmicutes	Bacilli	Lactobacillales	Enterococcaceae	?	NA	0.000450539	0.000268784	0.000656084	0.000475823	0.000193421	0.000105117
Bacteria	Firmicutes	Bacilli	Lactobacillales	Carnobacteriaceae	Carnobacterium	NA	0.00767714	0.00136955	0.00418786	0.00111388	0.0121735	0.00275309
Bacteria	Firmicutes	Bacilli	Bacillales	Staphylococcaceae	Staphylococcus	NA	0.00251981	0.000679149	0.00322885	0.00099075	0.00161726	0.000901645
Bacteria	Firmicutes	Bacilli	Bacillales	Staphylococcaceae	Salinicoccus	NA	1.36155e-05	4.71742e-06	1.52671e-05	7.134e-06	1.16593e-05	5.81959e-06
Bacteria	Firmicutes	Bacilli	Bacillales	Staphylococcaceae	?	NA	7.48653e-07	5.38629e-07	1.34519e-06	9.67015e-07	0	0
Bacteria	Firmicutes	Bacilli	Bacillales	Staphylococcaceae	Jeotgalicoccus	NA	0.000104805	3.27371e-05	0.000143426	5.63737e-05	5.69033e-05	2.10208e-05
Bacteria	Firmicutes	Bacilli	Bacillales	?	?	NA	4.42769e-05	1.54346e-05	6.06934e-05	2.60283e-05	2.39134e-05	1.20706e-05
Bacteria	Firmicutes	Bacilli	Bacillales	Bacillales_Incertae Sedis XI	Gemella	NA	5.14064e-06	2.27928e-06	6.0742e-06	2.90089e-06	4.0091e-06	3.67141e-06
Bacteria	Firmicutes	Erysipelotrichia	Erysipelotrichales	Erysipelotrichaceae	Turicibacter	NA	0.000839933	0.000309683	0.000490657	8.13319e-05	0.00128788	0.000697515
Bacteria	Tenericutes	Mollicutes	Haloplasmatales	Haloplasmataceae	Haloplasma	NA	1.65717e-06	1.65717e-06	2.97763e-06	2.97763e-06	0	0
Bacteria	Tenericutes	Mollicutes	Anaeroplasmatales	Anaeroplasmataceae	Anaeroplasma	NA	4.93905e-07	3.59022e-07	0	0	1.12501e-06	8.16732e-07
Bacteria	Tenericutes	Mollicutes	?	?	?	NA	2.18704e-06	1.44365e-06	3.9297e-06	2.59098e-06	0	0
Bacteria	Tenericutes	Mollicutes	Acholeplasmatales	Acholeplasmataceae	Acholeplasma	NA	2.78227e-06	1.19652e-06	4.99921e-06	2.14151e-06	0	0
Bacteria	Tenericutes	Mollicutes	Mycoplasmatales	Mycoplasmataceae	?	NA	0.0133446	0.00320116	0.0172806	0.00497908	0.00848605	0.00363421
Bacteria	Tenericutes	Mollicutes	Mycoplasmatales	Mycoplasmataceae	Ureaplasma	NA	0.0155067	0.00287926	0.00938452	0.00338236	0.0234076	0.00491542
Bacteria	Tenericutes	Mollicutes	Mycoplasmatales	Mycoplasmataceae	Mycoplasma	NA	0.0955934	0.00962338	0.169178	0.0157667	0.00147889	0.000400759
Bacteria	Tenericutes	Mollicutes	Entomoplasmatales	Spiroplasmataceae	Spiroplasma	NA	0.00138719	0.000586388	0.0016484	0.000976204	0.00106951	0.000504929
Bacteria	Tenericutes	Mollicutes	Entomoplasmatales	Entomoplasmataceae	?	NA	4.93896e-07	4.93896e-07	8.87438e-07	8.87438e-07	0	0
Bacteria	Tenericutes	Mollicutes	Entomoplasmatales	Entomoplasmataceae	Entomoplasma	NA	0.00156682	0.00106748	0.00281478	0.0019161	6.31131e-07	4.96511e-07
Bacteria	Firmicutes	Erysipelotrichia	Erysipelotrichales	Erysipelotrichaceae	?	NA	6.09701e-05	1.72938e-05	8.93744e-05	3.01068e-05	2.55785e-05	9.28321e-06
Bacteria	Firmicutes	Erysipelotrichia	Erysipelotrichales	Erysipelotrichaceae	Erysipelothrix	NA	1.98764e-05	6.99031e-06	3.28195e-05	1.23926e-05	3.66951e-06	2.17962e-06
Bacteria	Bacteroidetes	Bacteroidia	Bacteroidales	Bacteroidaceae	Anaerorhabdus	NA	1.30205e-06	7.21002e-07	2.33954e-06	1.2929e-06	0	0
Bacteria	Firmicutes	Erysipelotrichia	Erysipelotrichales	Erysipelotrichaceae	Kandleria	NA	1.64313e-05	1.12574e-05	2.62707e-05	2.0095e-05	4.12408e-06	2.89096e-06
Bacteria	Firmicutes	Erysipelotrichia	Erysipelotrichales	Erysipelotrichaceae	Sharpea	NA	8.46555e-07	6.02147e-07	1.02402e-06	1.02402e-06	6.30133e-07	4.46207e-07
Bacteria	Firmicutes	Erysipelotrichia	Erysipelotrichales	Erysipelotrichaceae	Catenibacterium	NA	1.73377e-06	1.40009e-06	6.96271e-07	6.96271e-07	3.06649e-06	3.06649e-06
Bacteria	Firmicutes	Erysipelotrichia	Erysipelotrichales	Erysipelotrichaceae	Clostridium XVIII	NA	1.18138e-06	1.18138e-06	0	0	2.69091e-06	2.69091e-06
Bacteria	Firmicutes	Erysipelotrichia	Erysipelotrichales	Erysipelotrichaceae	Coprobacillus	NA	5.85656e-07	5.85656e-07	1.05231e-06	1.05231e-06	0	0
Bacteria	Firmicutes	Erysipelotrichia	Erysipelotrichales	Erysipelotrichaceae	Erysipelotrichaceae_incertae_sedis	NA	1.69954e-05	6.59704e-06	2.1977e-05	1.11843e-05	1.08521e-05	4.9843e-06
Bacteria	Firmicutes	Erysipelotrichia	Erysipelotrichales	Erysipelotrichaceae	Holdemania	NA	3.97318e-07	2.95334e-07	7.13907e-07	5.30278e-07	0	0
Bacteria	Firmicutes	Bacilli	?	?	?	NA	3.32638e-05	2.23537e-05	5.00424e-05	3.95191e-05	1.233e-05	9.1307e-06
Bacteria	Firmicutes	?	?	?	?	NA	0.000895737	0.000172339	0.00130279	0.000295876	0.000385401	0.000106266
Bacteria	Firmicutes	Bacilli	Bacillales	Paenibacillaceae 2	?	NA	1.98771e-05	1.22304e-05	3.45216e-05	2.19383e-05	1.51346e-06	9.52613e-07
Bacteria	Firmicutes	Bacilli	Bacillales	Bacillales_Incertae Sedis X	Thermicanus	NA	6.97523e-07	4.65037e-07	4.95027e-07	3.5306e-07	9.61269e-07	9.61269e-07
Bacteria	Firmicutes	Bacilli	Bacillales	Thermoactinomycetaceae 1	Thermoactinomyces	NA	2.05023e-05	4.71521e-06	3.22353e-05	7.96421e-06	5.83575e-06	3.412e-06
Bacteria	Firmicutes	Bacilli	Bacillales	Thermoactinomycetaceae 1	Laceyella	NA	6.14614e-06	3.83983e-06	1.01992e-05	6.86439e-06	1.07032e-06	8.20814e-07
Bacteria	Firmicutes	Bacilli	Bacillales	Thermoactinomycetaceae 2	Planifilum	NA	2.27003e-06	8.42236e-07	3.48027e-06	1.38678e-06	7.58761e-07	7.58761e-07
Bacteria	Firmicutes	Bacilli	Bacillales	Thermoactinomycetaceae 1	Shimazuella	NA	2.4394e-07	2.4394e-07	4.38315e-07	4.38315e-07	0	0
Bacteria	Firmicutes	Bacilli	Bacillales	Thermoactinomycetaceae 1	Thermoflavimicrobium	NA	4.66528e-05	3.57922e-05	7.64006e-05	6.41647e-05	9.41337e-06	5.42133e-06
Bacteria	Firmicutes	Bacilli	Bacillales	Thermoactinomycetaceae 1	?	NA	1.14162e-06	5.61213e-07	1.88055e-06	9.92281e-07	2.16425e-07	2.16425e-07
Bacteria	Firmicutes	Clostridia	Clostridiales	?	?	NA	0.0603431	0.00788452	0.0213263	0.00657104	0.110403	0.0152083
Bacteria	Firmicutes	Clostridia	Clostridiales	Clostridiales_Incertae Sedis XI	Sedimentibacter	NA	4.13675e-05	2.12399e-05	6.55168e-05	3.72648e-05	1.11717e-05	1.02381e-05
Bacteria	Firmicutes	Clostridia	Clostridiales	Clostridiales_Incertae Sedis XI	Helcococcus	NA	8.38809e-06	6.08283e-06	9.9092e-06	9.64489e-06	6.54453e-06	6.54453e-06
Bacteria	Firmicutes	Clostridia	Clostridiales	Clostridiales_Incertae Sedis XI	Finegoldia	NA	9.63537e-05	8.54183e-05	0.000165161	0.000153372	8.97886e-06	7.13368e-06
Bacteria	Firmicutes	Clostridia	Clostridiales	Clostridiales_Incertae Sedis XI	Gallicola	NA	5.40978e-06	3.25022e-06	6.38517e-06	5.31034e-06	4.22796e-06	3.09582e-06
Bacteria	Firmicutes	Clostridia	Clostridiales	Incertae Sedis XI	Anaerosphaera	NA	1.34361e-05	1.29384e-05	6.78249e-07	4.80851e-07	2.97447e-05	2.94657e-05
Bacteria	Firmicutes	Clostridia	Clostridiales	Clostridiales_Incertae Sedis XI	Peptoniphilus	NA	2.56301e-06	2.18457e-06	3.89335e-06	3.89335e-06	9.02463e-07	6.47877e-07
Bacteria	Firmicutes	Clostridia	Clostridiales	Clostridiales_Incertae Sedis XI	?	NA	5.98481e-05	2.47976e-05	9.48645e-05	4.38723e-05	1.60632e-05	9.23027e-06
Bacteria	Firmicutes	Clostridia	Clostridiales	Clostridiales_Incertae Sedis XI	Tissierella	NA	2.95281e-05	1.25303e-05	5.01169e-05	2.24214e-05	3.72649e-06	1.42554e-06
Bacteria	Firmicutes	Clostridia	Clostridiales	Clostridiales_Incertae Sedis XI	Anaerococcus	NA	5.75779e-05	3.33663e-05	0.000102157	5.9846e-05	1.64769e-06	1.42545e-06
Bacteria	Firmicutes	Clostridia	Clostridiales	Incertae Sedis XI	Clostridium XII	NA	1.16495e-06	9.78697e-07	2.09319e-06	1.75789e-06	0	0
Bacteria	Firmicutes	Clostridia	Clostridiales	Clostridiales_incertae_sedis	Proteiniborus	NA	3.22123e-06	2.9049e-06	5.78795e-06	5.21849e-06	0	0
Bacteria	Firmicutes	Clostridia	Clostridiales	Clostridiaceae 2	Natronincola	NA	3.33115e-07	3.33115e-07	0	0	7.58761e-07	7.58761e-07
Bacteria	Firmicutes	Clostridia	Clostridiales	Clostridiaceae 2	Alkaliphilus	NA	2.78451e-06	1.24895e-06	3.98134e-06	2.11079e-06	1.29545e-06	9.63142e-07
Bacteria	Firmicutes	Clostridia	Clostridiales	Clostridiales_Incertae Sedis XIII	Anaerovorax	NA	2.10816e-05	9.81772e-06	3.55569e-05	1.75194e-05	2.94458e-06	2.16912e-06
Bacteria	Firmicutes	Clostridia	Clostridiales	Eubacteriaceae	Eubacterium	NA	2.60273e-05	9.10273e-06	4.04153e-05	1.58313e-05	8.0509e-06	4.99204e-06
Bacteria	Firmicutes	Clostridia	Clostridiales	Clostridiales_Incertae Sedis XIII	?	NA	7.50075e-07	4.53047e-07	2.0413e-07	1.5203e-07	1.44973e-06	1.01307e-06
Bacteria	Firmicutes	Clostridia	Clostridiales	Clostridiales_Incertae Sedis XIII	Mogibacterium	NA	6.0268e-07	4.38396e-07	9.30326e-07	7.72899e-07	1.93417e-07	1.93417e-07
Bacteria	Firmicutes	Clostridia	Clostridiales	Clostridiales_Incertae Sedis XII	Guggenheimella	NA	3.0396e-05	1.011e-05	5.21855e-05	1.7973e-05	3.08109e-06	2.29292e-06
Bacteria	Firmicutes	Clostridia	Clostridiales	Peptostreptococcaceae	Clostridium XI	NA	0.00541715	0.00122282	0.00422674	0.00137189	0.00697596	0.00217476
Bacteria	Firmicutes	Clostridia	Clostridiales	Peptostreptococcaceae	Acetoanaerobium	NA	7.39997e-07	3.8792e-07	1.07951e-06	6.50506e-07	3.17083e-07	3.17083e-07
Bacteria	Firmicutes	Clostridia	Clostridiales	Peptostreptococcaceae	Sporacetigenium	NA	1.77872e-06	8.4528e-07	2.11049e-06	1.30635e-06	1.37612e-06	9.85142e-07
Bacteria	Firmicutes	Clostridia	Clostridiales	Peptostreptococcaceae	Peptostreptococcus	NA	5.19312e-05	3.80568e-05	1.04197e-05	5.21898e-06	0.000105079	8.64076e-05
Bacteria	Firmicutes	Clostridia	Halanaerobiales	Halanaerobiaceae	?	NA	2.45949e-06	1.45443e-06	2.61222e-06	2.41818e-06	2.29071e-06	1.26434e-06
Bacteria	Actinobacteria	Actinobacteria	Bifidobacteriales	Bifidobacteriaceae	Gardnerella	NA	5.16731e-06	1.9081e-06	8.2962e-06	3.32588e-06	1.25309e-06	1.00317e-06
Bacteria	Actinobacteria	Actinobacteria	Bifidobacteriales	Bifidobacteriaceae	?	NA	0.000102725	2.7325e-05	1.14355e-05	5.4445e-06	0.000219488	6.09411e-05
Bacteria	Actinobacteria	Actinobacteria	Bifidobacteriales	Bifidobacteriaceae	Bifidobacterium	NA	0.000189549	5.36995e-05	0.000130753	3.94624e-05	0.000265999	0.000111556
Bacteria	Actinobacteria	Actinobacteria	Actinomycetales	Kineosporiaceae	Kineosporia	NA	0.000289866	7.02493e-05	0.000469555	0.000123772	6.5007e-05	2.37272e-05
Bacteria	Actinobacteria	Actinobacteria	Actinomycetales	Kineosporiaceae	Angustibacter	NA	1.41346e-06	8.51843e-07	2.53973e-06	1.52822e-06	0	0
Bacteria	Actinobacteria	Actinobacteria	Actinomycetales	Actinomycetaceae	Trueperella	NA	2.50628e-06	1.24808e-06	4.50332e-06	2.23653e-06	0	0
Bacteria	Actinobacteria	Actinobacteria	Actinomycetales	Ruaniaceae	Haloactinobacterium	NA	3.10698e-07	2.21589e-07	5.58266e-07	3.97812e-07	0	0
Bacteria	Actinobacteria	Actinobacteria	Actinomycetales	Promicromonosporaceae	Isoptericola	NA	2.15144e-06	1.32279e-06	1.36928e-07	1.36928e-07	4.72691e-06	3.00233e-06
Bacteria	Actinobacteria	Actinobacteria	Actinomycetales	Promicromonosporaceae	Promicromonospora	NA	4.42538e-05	2.58247e-05	1.37142e-05	6.13883e-06	8.34151e-05	5.82708e-05
Bacteria	Actinobacteria	Actinobacteria	Actinomycetales	Demequinaceae	Demequina	NA	3.91868e-05	2.17857e-05	6.93815e-05	3.90697e-05	1.30565e-06	7.6781e-07
Bacteria	Actinobacteria	Actinobacteria	Actinomycetales	Cellulomonadaceae	Cellulomonas	NA	0.00170606	0.000362621	0.00230238	0.000624954	0.000963981	0.000225094
Bacteria	Actinobacteria	Actinobacteria	Actinomycetales	Microbacteriaceae	Rathayibacter	NA	0.000139424	2.80948e-05	0.000198297	4.54901e-05	6.62005e-05	2.6969e-05
Bacteria	Actinobacteria	Actinobacteria	Actinomycetales	Microbacteriaceae	Agromyces	NA	3.52005e-05	1.38507e-05	5.91482e-05	2.47486e-05	5.19819e-06	2.12068e-06
Bacteria	Actinobacteria	Actinobacteria	Actinomycetales	Microbacteriaceae	?	NA	0.00251799	0.000333488	0.00385985	0.000575831	0.000839019	0.000138135
Bacteria	Actinobacteria	Actinobacteria	Actinomycetales	Microbacteriaceae	Gryllotalpicola	NA	6.45841e-07	4.56482e-07	1.16045e-06	8.19484e-07	0	0
Bacteria	Actinobacteria	Actinobacteria	Actinomycetales	Micrococcaceae	?	NA	0.000330676	0.000178838	9.55176e-05	2.98961e-05	0.000632121	0.000405152
Bacteria	Actinobacteria	Actinobacteria	Actinomycetales	Micrococcaceae	Rothia	NA	0.00682691	0.00160801	0.00726032	0.00232261	0.00634479	0.00218416
Bacteria	Actinobacteria	Actinobacteria	Actinomycetales	Micrococcaceae	Yaniella	NA	1.63008e-07	1.30766e-07	6.77689e-08	6.77689e-08	2.85388e-07	2.85388e-07
Bacteria	Actinobacteria	Actinobacteria	Actinomycetales	Micrococcaceae	Kocuria	NA	0.00242872	0.000644264	0.00261954	0.000977303	0.00221135	0.000788893
Bacteria	Actinobacteria	Actinobacteria	Actinomycetales	Micrococcaceae	Nesterenkonia	NA	4.49461e-05	2.33348e-05	7.89693e-06	3.29349e-06	9.23664e-05	5.28709e-05
Bacteria	Actinobacteria	Actinobacteria	Actinomycetales	Micrococcaceae	Arthrobacter	NA	0.00256821	0.000679674	0.00321791	0.0011044	0.00176999	0.000659643
Bacteria	Actinobacteria	Actinobacteria	Actinomycetales	Micrococcaceae	Micrococcus	NA	0.000908577	0.000313077	0.00136205	0.000557218	0.000342347	8.6632e-05
Bacteria	Actinobacteria	Actinobacteria	Actinomycetales	Bogoriellaceae	Georgenia	NA	1.82752e-05	7.46222e-06	1.32953e-05	6.05381e-06	2.47727e-05	1.51783e-05
Bacteria	Actinobacteria	Actinobacteria	Actinomycetales	Actinomycetaceae	Actinobaculum	NA	1.54378e-06	9.60839e-07	2.77388e-06	1.72402e-06	0	0
Bacteria	Actinobacteria	Actinobacteria	Actinomycetales	Actinomycetaceae	?	NA	1.21277e-05	1.1342e-05	2.14192e-05	2.0375e-05	4.71745e-07	4.71745e-07
Bacteria	Actinobacteria	Actinobacteria	Actinomycetales	Actinomycetaceae	Actinomyces	NA	4.08338e-06	1.54709e-06	3.9058e-06	2.01098e-06	4.34975e-06	2.4385e-06
Bacteria	Actinobacteria	Actinobacteria	Actinomycetales	Intrasporangiaceae	Arsenicicoccus	NA	7.4757e-06	5.13405e-06	1.20882e-05	9.12431e-06	1.70409e-06	1.70409e-06
Bacteria	Actinobacteria	Actinobacteria	Actinomycetales	?	?	NA	0.00199548	0.000315568	0.00310601	0.000550145	0.000598864	0.000115311
Bacteria	Actinobacteria	Actinobacteria	Actinomycetales	Dermatophilaceae	?	NA	5.14104e-05	3.3684e-05	8.89927e-05	6.04443e-05	4.28759e-06	2.33623e-06
Bacteria	Actinobacteria	Actinobacteria	Actinomycetales	Dermacoccaceae	?	NA	2.50388e-05	9.41436e-06	4.29276e-05	1.6755e-05	2.61463e-06	2.20988e-06
Bacteria	Actinobacteria	Actinobacteria	Actinomycetales	Intrasporangiaceae	Ornithinimicrobium	NA	8.27125e-05	2.06148e-05	0.000122547	3.56599e-05	3.30513e-05	1.19317e-05
Bacteria	Actinobacteria	Actinobacteria	Actinomycetales	Intrasporangiaceae	?	NA	0.00129543	0.000206821	0.00215766	0.000361252	0.00021549	4.27316e-05
Bacteria	Actinobacteria	Actinobacteria	Actinomycetales	Intrasporangiaceae	Ornithinicoccus	NA	4.14047e-05	1.6829e-05	7.2234e-05	3.00993e-05	2.74136e-06	1.53143e-06
Bacteria	Actinobacteria	Actinobacteria	Actinomycetales	Dermabacteraceae	Brachybacterium	NA	0.000488003	0.000167643	0.000717183	0.000295356	0.000202406	7.16006e-05
Bacteria	Actinobacteria	Actinobacteria	Actinomycetales	Brevibacteriaceae	Brevibacterium	NA	0.000714729	0.00024382	0.00107612	0.000427097	0.000263818	0.000118155
Bacteria	Actinobacteria	Actinobacteria	Actinomycetales	Kineosporiaceae	?	NA	3.43918e-05	1.48492e-05	5.29848e-05	2.62996e-05	1.00469e-05	5.32869e-06
Bacteria	Actinobacteria	Actinobacteria	Actinomycetales	Kineosporiaceae	Kineococcus	NA	0.000275576	0.000125259	0.00044909	0.000223011	5.8399e-05	3.44884e-05
Bacteria	Actinobacteria	Actinobacteria	Actinomycetales	Glycomycetaceae	Glycomyces	NA	1.44821e-05	8.56282e-06	2.54072e-05	1.53575e-05	7.78865e-07	5.82978e-07
Bacteria	Actinobacteria	Actinobacteria	Actinomycetales	Thermomonosporaceae	Actinomadura	NA	4.46074e-06	2.51156e-06	6.27345e-06	4.43688e-06	2.20787e-06	1.05043e-06
Bacteria	Actinobacteria	Actinobacteria	Actinomycetales	Thermomonosporaceae	Thermomonospora	NA	1.45596e-06	7.70573e-07	2.37322e-06	1.3616e-06	3.07864e-07	3.07864e-07
Bacteria	Actinobacteria	Actinobacteria	Actinomycetales	Pseudonocardiaceae	Thermobispora	NA	7.89185e-07	7.89185e-07	1.41802e-06	1.41802e-06	0	0
Bacteria	Actinobacteria	Actinobacteria	Actinomycetales	Streptosporangiaceae	Sphaerisporangium	NA	1.40875e-07	1.40875e-07	0	0	3.20881e-07	3.20881e-07
Bacteria	Actinobacteria	Actinobacteria	Actinomycetales	Streptosporangiaceae	Thermopolyspora	NA	4.50343e-06	2.02204e-06	6.70157e-06	3.58016e-06	1.7624e-06	7.6365e-07
Bacteria	Actinobacteria	Actinobacteria	Actinomycetales	Streptosporangiaceae	Nonomuraea	NA	5.31544e-06	1.63221e-06	5.65693e-06	2.29647e-06	4.93624e-06	2.31827e-06
Bacteria	Actinobacteria	Actinobacteria	Actinomycetales	Streptosporangiaceae	?	NA	1.78768e-06	9.07015e-07	2.42507e-06	1.42768e-06	9.97729e-07	9.97729e-07
Bacteria	Actinobacteria	Actinobacteria	Actinomycetales	Thermomonosporaceae	Actinocorallia	NA	8.67311e-07	5.01461e-07	3.37509e-07	2.45238e-07	1.54769e-06	1.09883e-06
Bacteria	Actinobacteria	Actinobacteria	Actinomycetales	Thermomonosporaceae	?	NA	6.36895e-06	3.12389e-06	8.41519e-06	5.22289e-06	3.8393e-06	2.61336e-06
Bacteria	Actinobacteria	Actinobacteria	Actinomycetales	Geodermatophilaceae	Geodermatophilus	NA	0.00014332	3.48489e-05	0.000189723	6.01683e-05	8.53926e-05	2.15276e-05
Bacteria	Actinobacteria	Actinobacteria	Actinomycetales	Geodermatophilaceae	Blastococcus	NA	0.00216129	0.000625647	0.00141964	0.000451787	0.00312164	0.00130379
Bacteria	Actinobacteria	Actinobacteria	Actinomycetales	Geodermatophilaceae	?	NA	0.000439872	0.00022827	0.000146089	4.55026e-05	0.000816738	0.000516235
Bacteria	Actinobacteria	Actinobacteria	Actinomycetales	Geodermatophilaceae	Modestobacter	NA	4.40442e-05	1.05153e-05	4.40765e-05	1.51354e-05	4.33258e-05	1.43497e-05
Bacteria	Actinobacteria	Actinobacteria	Actinomycetales	Cryptosporangiaceae	Cryptosporangium	NA	3.32793e-06	1.46704e-06	4.58059e-06	2.37743e-06	1.77358e-06	1.44304e-06
Bacteria	Actinobacteria	Actinobacteria	Actinomycetales	Motilibacter	Motilibacter	NA	5.51223e-07	5.51223e-07	9.90445e-07	9.90445e-07	0	0
Bacteria	Actinobacteria	Actinobacteria	Actinomycetales	Streptomycetaceae	Streptomyces	NA	0.000331126	5.51788e-05	0.000474728	9.54566e-05	0.00015243	2.97097e-05
Bacteria	Actinobacteria	Actinobacteria	Actinomycetales	Streptomycetaceae	?	NA	1.18745e-05	3.11838e-06	1.64926e-05	5.10935e-06	6.14029e-06	2.87891e-06
Bacteria	Actinobacteria	Actinobacteria	Actinomycetales	Pseudonocardiaceae	Amycolatopsis	NA	1.49092e-06	7.09352e-07	2.38644e-06	1.23884e-06	3.70761e-07	3.70761e-07
Bacteria	Actinobacteria	Actinobacteria	Actinomycetales	Pseudonocardiaceae	Actinophytocola	NA	1.0961e-06	5.29165e-07	4.00831e-07	4.00831e-07	1.98855e-06	1.09145e-06
Bacteria	Actinobacteria	Actinobacteria	Actinomycetales	Catenulisporaceae	Catenulispora	NA	3.9014e-06	3.50837e-06	4.75585e-07	3.39899e-07	8.28364e-06	7.98015e-06
Bacteria	Actinobacteria	Actinobacteria	Actinomycetales	Micromonosporaceae	Virgisporangium	NA	1.31835e-05	4.89107e-06	2.00815e-05	8.42003e-06	4.5722e-06	3.11848e-06
Bacteria	Actinobacteria	Actinobacteria	Actinomycetales	Micromonosporaceae	?	NA	9.69709e-05	3.94045e-05	0.000135954	6.75211e-05	4.85329e-05	2.68761e-05
Bacteria	Actinobacteria	Actinobacteria	Actinomycetales	Micromonosporaceae	Phytohabitans	NA	3.67389e-06	1.85215e-06	5.99897e-06	3.26861e-06	7.63551e-07	7.63551e-07
Bacteria	Actinobacteria	Actinobacteria	Actinomycetales	Micromonosporaceae	Actinoplanes	NA	0.000312825	0.000135258	0.000342848	0.000188318	0.000277926	0.000195241
Bacteria	Actinobacteria	Actinobacteria	Actinomycetales	Micromonosporaceae	Dactylosporangium	NA	4.19241e-06	2.58779e-06	6.39978e-06	4.592e-06	1.43652e-06	9.21895e-07
Bacteria	Actinobacteria	Actinobacteria	Actinomycetales	Micromonosporaceae	Catelliglobosispora	NA	4.41906e-07	2.7836e-07	5.58669e-07	4.41755e-07	2.98352e-07	2.98352e-07
Bacteria	Actinobacteria	Actinobacteria	Actinomycetales	Nakamurellaceae	Nakamurella	NA	0.00011927	2.27057e-05	0.000179736	3.92672e-05	4.38238e-05	1.2196e-05
Bacteria	Actinobacteria	Actinobacteria	Actinomycetales	Jiangellaceae	?	NA	5.69748e-07	4.1426e-07	3.87095e-07	3.87095e-07	8.07048e-07	8.07048e-07
Bacteria	Actinobacteria	Actinobacteria	Actinomycetales	Jiangellaceae	Jiangella	NA	6.54919e-07	6.54919e-07	0	0	1.49176e-06	1.49176e-06
Bacteria	Actinobacteria	Actinobacteria	Actinomycetales	Propionibacteriaceae	Micropruina	NA	3.29071e-06	2.69989e-06	5.54066e-06	4.83651e-06	4.71745e-07	4.71745e-07
Bacteria	Actinobacteria	Actinobacteria	Actinomycetales	Propionibacteriaceae	Propionibacterium	NA	9.91623e-05	2.57846e-05	0.000165555	4.57653e-05	1.59994e-05	5.08354e-06
Bacteria	Actinobacteria	Actinobacteria	Actinomycetales	Propionibacteriaceae	?	NA	1.50538e-05	4.19571e-06	2.26821e-05	7.29903e-06	5.53559e-06	2.24548e-06
Bacteria	Actinobacteria	Actinobacteria	Actinomycetales	Propionibacteriaceae	Microlunatus	NA	9.72678e-06	5.03178e-06	1.37303e-05	8.84111e-06	4.74983e-06	2.39896e-06
Bacteria	Actinobacteria	Actinobacteria	Actinomycetales	Nocardioidaceae	Nocardioides	NA	0.00096542	0.000180431	0.00133963	0.000295795	0.000481713	0.000162226
Bacteria	Actinobacteria	Actinobacteria	Actinomycetales	Nocardioidaceae	Kribbella	NA	3.54252e-05	2.45336e-05	5.70361e-05	4.39765e-05	8.38738e-06	3.70722e-06
Bacteria	Actinobacteria	Actinobacteria	Actinomycetales	Propionibacteriaceae	Friedmanniella	NA	1.24913e-05	4.44991e-06	2.00262e-05	7.90726e-06	3.06563e-06	1.27268e-06
Bacteria	Actinobacteria	Actinobacteria	Actinomycetales	Propionibacteriaceae	Granulicoccus	NA	7.79693e-06	1.91303e-06	8.5681e-06	2.4337e-06	6.89809e-06	3.08256e-06
Bacteria	Actinobacteria	Actinobacteria	Actinomycetales	Propionibacteriaceae	Tessaracoccus	NA	3.29465e-06	1.1908e-06	5.74914e-06	2.12196e-06	2.16425e-07	2.16425e-07
Bacteria	Actinobacteria	Actinobacteria	Actinomycetales	Propionibacteriaceae	Propionicicella	NA	1.87496e-07	1.36417e-07	3.36895e-07	2.44922e-07	0	0
Bacteria	Actinobacteria	Actinobacteria	Actinomycetales	Nocardioidaceae	Aeromicrobium	NA	0.000168859	5.4374e-05	0.000149693	3.6985e-05	0.000194861	0.000114783
Bacteria	Actinobacteria	Actinobacteria	Actinomycetales	Nocardioidaceae	?	NA	5.57924e-05	1.04185e-05	7.3277e-05	1.51568e-05	3.41911e-05	1.38093e-05
Bacteria	Actinobacteria	Actinobacteria	Actinomycetales	Nocardioidaceae	Marmoricola	NA	0.000222976	3.72037e-05	0.000334938	6.43088e-05	8.32967e-05	1.91378e-05
Bacteria	Actinobacteria	Actinobacteria	Actinomycetales	Pseudonocardiaceae	?	NA	1.23384e-05	5.69412e-06	1.65546e-05	9.19141e-06	7.11812e-06	5.70346e-06
Bacteria	Actinobacteria	Actinobacteria	Actinomycetales	Pseudonocardiaceae	Saccharopolyspora	NA	0.000156492	3.82918e-05	0.000272148	6.7933e-05	1.14572e-05	3.29203e-06
Bacteria	Actinobacteria	Actinobacteria	Actinomycetales	Pseudonocardiaceae	Actinomycetospora	NA	8.8234e-05	2.77725e-05	9.33094e-05	2.4885e-05	8.26913e-05	5.49203e-05
Bacteria	Actinobacteria	Actinobacteria	Actinomycetales	Pseudonocardiaceae	Pseudonocardia	NA	0.00129175	0.000379434	0.0015682	0.000570423	0.000954343	0.000473788
Bacteria	Actinobacteria	Actinobacteria	Actinomycetales	Pseudonocardiaceae	Saccharomonospora	NA	9.99142e-06	7.76549e-06	1.59717e-05	1.39118e-05	2.51124e-06	1.37483e-06
Bacteria	Actinobacteria	Actinobacteria	Actinomycetales	Pseudonocardiaceae	Prauserella	NA	1.62278e-06	1.04093e-06	2.91582e-06	1.86799e-06	0	0
Bacteria	Actinobacteria	Actinobacteria	Actinomycetales	Nocardiopsaceae	Thermobifida	NA	2.23353e-06	7.59796e-07	2.93223e-06	1.23762e-06	1.37037e-06	7.29652e-07
Bacteria	Actinobacteria	Actinobacteria	Actinomycetales	Nocardiopsaceae	?	NA	1.06294e-06	1.06294e-06	0	0	2.42114e-06	2.42114e-06
Bacteria	Actinobacteria	Actinobacteria	Actinomycetales	Nocardiopsaceae	Nocardiopsis	NA	1.1588e-05	4.72664e-06	2.02015e-05	8.45319e-06	7.85953e-07	4.59682e-07
Bacteria	Actinobacteria	Actinobacteria	Actinomycetales	Nocardiopsaceae	Streptomonospora	NA	4.83574e-07	3.76886e-07	2.32257e-07	2.32257e-07	8.07048e-07	8.07048e-07
Bacteria	Actinobacteria	Actinobacteria	Actinomycetales	Nocardiaceae	Smaragdicoccus	NA	2.55713e-05	9.0134e-06	3.95845e-05	1.60208e-05	8.06541e-06	2.63559e-06
Bacteria	Actinobacteria	Actinobacteria	Actinomycetales	Mycobacteriaceae	Mycobacterium	NA	0.00141345	0.000500084	0.00204978	0.000894425	0.000621077	9.12656e-05
Bacteria	Actinobacteria	Actinobacteria	Actinomycetales	Nocardiaceae	Williamsia	NA	0.000576546	9.78931e-05	0.000490068	7.14045e-05	0.000686405	0.000203823
Bacteria	Actinobacteria	Actinobacteria	Actinomycetales	Nocardiaceae	Nocardia	NA	6.11192e-05	1.38313e-05	7.32089e-05	1.83713e-05	4.64106e-05	2.12175e-05
Bacteria	Actinobacteria	Actinobacteria	Actinomycetales	Dietziaceae	Dietzia	NA	0.00110566	0.000246483	0.00118107	0.000354377	0.00102124	0.000337552
Bacteria	Actinobacteria	Actinobacteria	Actinomycetales	Nocardiaceae	Rhodococcus	NA	0.00250536	0.000513584	0.00168729	0.000285282	0.00354755	0.00110974
Bacteria	Actinobacteria	Actinobacteria	Actinomycetales	Corynebacteriaceae	Turicella	NA	3.89264e-07	3.17716e-07	5.51779e-07	5.51779e-07	1.87181e-07	1.87181e-07
Bacteria	Actinobacteria	Actinobacteria	Actinomycetales	Corynebacteriaceae	?	NA	1.77829e-05	7.22186e-06	2.72034e-05	1.2474e-05	6.02035e-06	4.44492e-06
Bacteria	Actinobacteria	Actinobacteria	Actinomycetales	Corynebacteriaceae	Corynebacterium	NA	0.00499232	0.000803241	0.0064233	0.00120426	0.00322818	0.000996863
Bacteria	Actinobacteria	Actinobacteria	Actinomycetales	Tsukamurellaceae	Tsukamurella	NA	2.46166e-05	1.07031e-05	3.45204e-05	1.82278e-05	1.23104e-05	7.75259e-06
Bacteria	Actinobacteria	Actinobacteria	Actinomycetales	Nocardiaceae	?	NA	8.00184e-06	2.96778e-06	8.42658e-06	3.29913e-06	7.54423e-06	5.32088e-06
Bacteria	Actinobacteria	Actinobacteria	Actinomycetales	Nocardiaceae	Millisia	NA	1.43352e-07	1.0284e-07	2.57577e-07	1.84629e-07	0	0
Bacteria	Actinobacteria	Actinobacteria	Coriobacteriales	Coriobacteriaceae	Collinsella	NA	8.64686e-07	4.99702e-07	4.70589e-07	3.37208e-07	1.37301e-06	1.05543e-06
Bacteria	Actinobacteria	Actinobacteria	Coriobacteriales	Coriobacteriaceae	?	NA	0.000274475	6.1653e-05	0.000258305	9.24536e-05	0.000297196	7.75854e-05
Bacteria	Actinobacteria	Actinobacteria	Coriobacteriales	Coriobacteriaceae	Slackia	NA	4.45627e-07	3.30782e-07	2.71265e-07	2.71265e-07	6.71163e-07	6.71163e-07
Bacteria	Actinobacteria	Actinobacteria	Coriobacteriales	Coriobacteriaceae	Gordonibacter	NA	8.21768e-08	8.21768e-08	0	0	1.87181e-07	1.87181e-07
Bacteria	Actinobacteria	Actinobacteria	Coriobacteriales	Coriobacteriaceae	Eggerthella	NA	2.51946e-07	2.51946e-07	0	0	5.73878e-07	5.73878e-07
Bacteria	Actinobacteria	Actinobacteria	Coriobacteriales	Coriobacteriaceae	Enterorhabdus	NA	2.51815e-06	1.83678e-06	0	0	5.73578e-06	4.17854e-06
Bacteria	Actinobacteria	Actinobacteria	Coriobacteriales	Coriobacteriaceae	Atopobium	NA	1.96712e-05	7.95147e-06	2.76594e-07	2.76594e-07	4.4456e-05	1.79802e-05
Bacteria	Actinobacteria	Actinobacteria	Coriobacteriales	Coriobacteriaceae	Olsenella	NA	0.000113957	5.08893e-05	1.43847e-05	4.49259e-06	0.000241335	0.000115304
Bacteria	Actinobacteria	Actinobacteria	Nitriliruptorales	Nitriliruptoraceae	Nitriliruptor	NA	1.24705e-05	7.18057e-06	9.88374e-06	5.30136e-06	1.58757e-05	1.49315e-05
Bacteria	Actinobacteria	Actinobacteria	?	?	?	NA	0.0004452	9.61234e-05	0.000694709	0.000169994	0.000132849	2.61103e-05
Bacteria	Actinobacteria	Actinobacteria	Acidimicrobiales	Acidimicrobiaceae	Ilumatobacter	NA	0.000361441	6.80489e-05	0.000592863	0.000119799	7.1723e-05	1.51005e-05
Bacteria	Actinobacteria	Actinobacteria	Acidimicrobiales	Iamiaceae	Iamia	NA	6.51692e-05	1.47588e-05	9.62698e-05	2.54006e-05	2.6402e-05	9.01858e-06
Bacteria	Actinobacteria	Actinobacteria	Acidimicrobiales	Acidimicrobineae_incertae_sedis	Aciditerrimonas	NA	2.94053e-06	1.92985e-06	5.28359e-06	3.46351e-06	0	0
Bacteria	Actinobacteria	Actinobacteria	Acidimicrobiales	?	?	NA	0.000352512	6.5825e-05	0.000568093	0.00011575	8.2786e-05	1.77685e-05
Bacteria	Actinobacteria	Actinobacteria	Euzebyales	Euzebyaceae	Euzebya	NA	2.73372e-06	2.05193e-06	3.97204e-06	3.63837e-06	1.19154e-06	7.67381e-07
Bacteria	Actinobacteria	Actinobacteria	Solirubrobacterales	Patulibacteraceae	Patulibacter	NA	3.3188e-05	1.09665e-05	4.31641e-05	1.84571e-05	2.08767e-05	8.73152e-06
Bacteria	Actinobacteria	Actinobacteria	Solirubrobacterales	Solirubrobacteraceae	Solirubrobacter	NA	0.000114081	2.90725e-05	0.000143162	4.98576e-05	7.72453e-05	1.96409e-05
Bacteria	Actinobacteria	Thermoleophilia	Thermoleophilales	Thermoleophilaceae	Thermoleophilum	NA	2.85362e-06	1.15187e-06	2.94381e-06	1.47098e-06	2.76813e-06	1.84986e-06
Bacteria	Actinobacteria	?	?	?	?	NA	0.000219805	4.42925e-05	0.000324873	7.68994e-05	8.88335e-05	2.31006e-05
Bacteria	Actinobacteria	Actinobacteria	Solirubrobacterales	Conexibacteraceae	Conexibacter	NA	7.71831e-05	2.38862e-05	0.000125166	4.24854e-05	1.71363e-05	5.60356e-06
Bacteria	Actinobacteria	Actinobacteria	Solirubrobacterales	?	?	NA	0.000223645	5.20713e-05	0.000347643	9.22635e-05	6.75932e-05	1.37633e-05
Bacteria	Actinobacteria	Actinobacteria	Gaiellales	Gaiellaceae	Gaiella	NA	0.000175797	3.90049e-05	0.000243478	6.5226e-05	9.17746e-05	3.16972e-05
Bacteria	Actinobacteria	Actinobacteria	Rubrobacterales	Rubrobacteraceae	Rubrobacter	NA	0.000545252	0.000242521	0.00062049	0.000418369	0.000455383	0.000156053
Bacteria	Acidobacteria	Acidobacteria_Gp3	Candidatus Solibacter	Candidatus Solibacter	Candidatus Solibacter	NA	5.65886e-07	4.21999e-07	6.80199e-07	6.80199e-07	4.26689e-07	4.26689e-07
Bacteria	Acidobacteria	Acidobacteria_Gp3	Gp3	Gp3	Gp3	NA	0.000131869	4.99441e-05	0.000226702	8.92519e-05	1.29843e-05	5.75211e-06
Bacteria	Acidobacteria	Acidobacteria_Gp3	?	?	?	NA	2.17469e-06	1.45042e-06	3.90752e-06	2.60324e-06	0	0
Bacteria	Acidobacteria	Acidobacteria_Gp2	Gp2	Gp2	Gp2	NA	3.56173e-06	3.56173e-06	0	0	8.11283e-06	8.11283e-06
Bacteria	Acidobacteria	Acidobacteria_Gp1	Acidicapsa	Acidicapsa	Acidicapsa	NA	3.4178e-07	2.8148e-07	6.14115e-07	5.05553e-07	0	0
Bacteria	Acidobacteria	Acidobacteria_Gp1	Gp1	Gp1	Gp1	NA	1.20312e-05	9.14693e-06	2.16178e-05	1.64247e-05	0	0
Bacteria	Acidobacteria	Acidobacteria_Gp1	Terriglobus	Terriglobus	Terriglobus	NA	5.46049e-05	2.80672e-05	9.81148e-05	5.03067e-05	0	0
Bacteria	Acidobacteria	Acidobacteria_Gp1	?	?	?	NA	8.44895e-05	2.8051e-05	0.000150511	5.00522e-05	1.6497e-06	7.64851e-07
Bacteria	Acidobacteria	Acidobacteria_Gp1	Granulicella	Granulicella	Granulicella	NA	4.08258e-05	1.80529e-05	7.23027e-05	3.23194e-05	1.33567e-06	9.7498e-07
Bacteria	Chlorobi	Chlorobia	Chlorobiales	Chlorobiaceae	Chlorobium	NA	2.53201e-05	2.42647e-05	4.54954e-05	4.35956e-05	0	0
Bacteria	Ignavibacteriae	Ignavibacteria	Ignavibacteriales	Ignavibacteriaceae	Ignavibacterium	NA	5.12582e-06	2.45744e-06	8.03611e-06	4.25188e-06	1.48829e-06	1.48829e-06
Bacteria	Bacteroidetes	Sphingobacteriia	Sphingobacteriales	?	?	NA	5.56552e-05	2.94559e-05	9.6371e-05	5.27892e-05	4.60285e-06	2.70707e-06
Bacteria	Bacteroidetes	Bacteroidia	Bacteroidales	Porphyromonadaceae	Proteiniphilum	NA	1.24889e-06	1.24889e-06	2.24402e-06	2.24402e-06	0	0
Bacteria	Bacteroidetes	Bacteroidia	Bacteroidales	Porphyromonadaceae	Petrimonas	NA	0.000151083	6.69555e-05	0.000254746	0.000119466	2.11986e-05	1.44761e-05
Bacteria	Bacteroidetes	Bacteroidia	Bacteroidales	Porphyromonadaceae	Dysgonomonas	NA	0.0420964	0.00585426	0.0051992	0.00154272	0.0891899	0.0124264
Bacteria	Bacteroidetes	Bacteroidia	Bacteroidales	Bacteroidaceae	Bacteroides	NA	0.000246834	8.43526e-05	0.00036617	0.000148011	9.74955e-05	3.96487e-05
Bacteria	Bacteroidetes	Bacteroidia	Bacteroidales	Prevotellaceae	?	NA	0.000135473	5.26308e-05	0.000219683	9.36018e-05	3.00913e-05	1.4663e-05
Bacteria	Bacteroidetes	Bacteroidia	Bacteroidales	Prevotellaceae	Paraprevotella	NA	5.06096e-05	2.68821e-05	7.24534e-05	4.66325e-05	2.343e-05	1.59594e-05
Bacteria	Bacteroidetes	Bacteroidia	Bacteroidales	Prevotellaceae	Prevotella	NA	0.000170817	4.91651e-05	0.000262986	8.26637e-05	5.51503e-05	3.82172e-05
Bacteria	Bacteroidetes	Bacteroidia	Bacteroidales	Prevotellaceae	Alloprevotella	NA	7.83317e-05	3.81136e-05	0.000137507	6.82979e-05	4.10834e-06	1.81559e-06
Bacteria	Bacteroidetes	Bacteroidia	Bacteroidales	Porphyromonadaceae	Porphyromonas	NA	4.95501e-06	2.13837e-06	8.90323e-06	3.82733e-06	0	0
Bacteria	Bacteroidetes	Bacteroidia	Bacteroidales	Porphyromonadaceae	Tannerella	NA	1.22475e-07	1.22475e-07	0	0	2.78972e-07	2.78972e-07
Bacteria	Bacteroidetes	Bacteroidia	Bacteroidales	Porphyromonadaceae	Paludibacter	NA	7.68659e-06	2.41936e-06	1.0065e-05	3.76089e-06	4.7492e-06	2.75996e-06
Bacteria	Bacteroidetes	Bacteroidia	Bacteroidales	Porphyromonadaceae	Parabacteroides	NA	1.9766e-05	7.68077e-06	2.95636e-05	1.26613e-05	7.54555e-06	6.90368e-06
Bacteria	Bacteroidetes	Bacteroidia	Bacteroidales	?	?	NA	0.0016178	0.000868696	0.000478202	0.000188341	0.00307877	0.00196214
Bacteria	Bacteroidetes	Bacteroidia	Bacteroidales	Porphyromonadaceae	Barnesiella	NA	0.000224481	0.000111255	1.80864e-05	1.21141e-05	0.00048839	0.000252063
Bacteria	Bacteroidetes	Bacteroidia	Bacteroidales	Porphyromonadaceae	?	NA	0.00101584	0.000306034	0.000533966	0.000186353	0.00163696	0.000654161
Bacteria	Bacteroidetes	Bacteroidia	Bacteroidales	Porphyromonadaceae	Odoribacter	NA	7.35785e-06	4.74977e-06	1.75358e-06	1.24014e-06	1.45366e-05	1.06977e-05
Bacteria	Bacteroidetes	Bacteroidia	Bacteroidales	Porphyromonadaceae	Butyricimonas	NA	8.17285e-07	8.17285e-07	0	0	1.86159e-06	1.86159e-06
Bacteria	Bacteroidetes	Bacteroidia	Bacteroidales	Rikenellaceae	Rikenella	NA	9.14215e-07	6.45765e-07	0	0	2.08238e-06	1.4688e-06
Bacteria	Bacteroidetes	Bacteroidia	Bacteroidales	Rikenellaceae	Alistipes	NA	5.86485e-05	3.10496e-05	9.86506e-05	5.55806e-05	8.53111e-06	4.81912e-06
Bacteria	Bacteroidetes	Bacteroidia	Bacteroidales	Rikenellaceae	?	NA	4.43513e-07	3.14133e-07	3.68792e-07	3.68792e-07	5.42715e-07	5.42715e-07
Bacteria	Bacteroidetes	Sphingobacteriia	Sphingobacteriales	Sphingobacteriaceae	Mucilaginibacter	NA	5.85901e-05	1.96048e-05	0.000102489	3.49599e-05	3.53235e-06	2.37643e-06
Bacteria	Bacteroidetes	Sphingobacteriia	Sphingobacteriales	Sphingobacteriaceae	Arcticibacter	NA	7.11824e-06	4.01408e-06	1.27901e-05	7.19882e-06	0	0
Bacteria	Bacteroidetes	Sphingobacteriia	Sphingobacteriales	Sphingobacteriaceae	Olivibacter	NA	1.46028e-06	1.03725e-06	2.62384e-06	1.86212e-06	0	0
Bacteria	Bacteroidetes	Sphingobacteriia	Sphingobacteriales	Sphingobacteriaceae	Sphingobacterium	NA	0.000391187	0.000139371	0.000633321	0.000246986	8.81907e-05	4.55949e-05
Bacteria	Bacteroidetes	Sphingobacteriia	Sphingobacteriales	Sphingobacteriaceae	Pedobacter	NA	0.00119915	0.000673736	0.00207847	0.00120781	9.65666e-05	6.10311e-05
Bacteria	Bacteroidetes	Sphingobacteriia	Sphingobacteriales	Sphingobacteriaceae	?	NA	0.000324212	0.000177008	0.000564202	0.000317321	2.32573e-05	1.40893e-05
Bacteria	Bacteroidetes	Flavobacteriia	Flavobacteriales	Cryomorphaceae	?	NA	1.23037e-05	7.58892e-06	2.19391e-05	1.36162e-05	2.13345e-07	2.13345e-07
Bacteria	Bacteroidetes	Flavobacteriia	Flavobacteriales	Cryomorphaceae	Brumimicrobium	NA	4.9134e-07	4.9134e-07	8.82846e-07	8.82846e-07	0	0
Bacteria	Bacteroidetes	Flavobacteriia	Flavobacteriales	Cryomorphaceae	Fluviicola	NA	5.46956e-06	3.95332e-06	9.82778e-06	7.09762e-06	0	0
Bacteria	Bacteroidetes	Flavobacteriia	Flavobacteriales	Flavobacteriaceae	Capnocytophaga	NA	1.57098e-06	9.06519e-07	1.96845e-06	1.49704e-06	1.08298e-06	8.17332e-07
Bacteria	Bacteroidetes	Flavobacteriia	Flavobacteriales	Flavobacteriaceae	Myroides	NA	0.000150806	5.61414e-05	8.82723e-05	3.56211e-05	0.000231602	0.000119576
Bacteria	Bacteroidetes	Flavobacteriia	Flavobacteriales	Flavobacteriaceae	Flavobacterium	NA	0.00188778	0.00082551	0.00330895	0.0014778	0.000104697	5.56489e-05
Bacteria	Bacteroidetes	Flavobacteriia	Flavobacteriales	Flavobacteriaceae	Pricia	NA	1.84899e-06	1.31731e-06	3.32229e-06	2.36492e-06	0	0
Bacteria	Bacteroidetes	Flavobacteriia	Flavobacteriales	Flavobacteriaceae	Gillisia	NA	2.08169e-05	1.76242e-05	3.61008e-05	3.16354e-05	1.65211e-06	1.65211e-06
Bacteria	Bacteroidetes	Flavobacteriia	Flavobacteriales	Flavobacteriaceae	Salinimicrobium	NA	8.30759e-07	8.30759e-07	1.49272e-06	1.49272e-06	0	0
Bacteria	Bacteroidetes	Flavobacteriia	Flavobacteriales	Flavobacteriaceae	Aequorivita	NA	6.28433e-06	4.9022e-06	1.12918e-05	8.80332e-06	0	0
Bacteria	Bacteroidetes	Flavobacteriia	Flavobacteriales	Flavobacteriaceae	Moheibacter	NA	0.000236301	0.000114372	0.00040394	0.000204749	2.61752e-05	1.45623e-05
Bacteria	Bacteroidetes	Flavobacteriia	Flavobacteriales	Flavobacteriaceae	?	NA	0.00214787	0.00061749	0.00202456	0.000552861	0.00232587	0.00122134
Bacteria	Bacteroidetes	Flavobacteriia	Flavobacteriales	Flavobacteriaceae	Empedobacter	NA	0.000133889	5.55545e-05	0.000212449	9.74482e-05	3.56532e-05	2.63026e-05
Bacteria	Bacteroidetes	Flavobacteriia	Flavobacteriales	Flavobacteriaceae	Wautersiella	NA	0.000130492	3.473e-05	0.000203533	6.08441e-05	3.81141e-05	1.55554e-05
Bacteria	Bacteroidetes	Flavobacteriia	Flavobacteriales	Flavobacteriaceae	Epilithonimonas	NA	3.35913e-05	9.63836e-06	4.98234e-05	1.53915e-05	1.33537e-05	9.92046e-06
Bacteria	Bacteroidetes	Flavobacteriia	Flavobacteriales	Flavobacteriaceae	Chryseobacterium	NA	0.00107778	0.000326569	0.00178875	0.000581995	0.000187381	5.14706e-05
Bacteria	Bacteroidetes	Flavobacteriia	Flavobacteriales	Flavobacteriaceae	Bergeyella	NA	4.71564e-07	4.71564e-07	8.47313e-07	8.47313e-07	0	0
Bacteria	Bacteroidetes	Flavobacteriia	Flavobacteriales	Flavobacteriaceae	Cloacibacterium	NA	0.000177205	9.49138e-05	0.000313912	0.000170171	5.69479e-06	3.90641e-06
Bacteria	Bacteroidetes	Flavobacteriia	Flavobacteriales	Flavobacteriaceae	Elizabethkingia	NA	1.08937e-05	4.51051e-06	1.45658e-05	7.55057e-06	6.34874e-06	3.73383e-06
Bacteria	Bacteroidetes	?	?	?	?	NA	0.00677755	0.00279441	0.0117039	0.00499968	0.000600952	0.000253084
Bacteria	Bacteroidetes	Flavobacteriia	Flavobacteriales	?	?	NA	1.69224e-05	1.1433e-05	0	0	3.85456e-05	2.59977e-05
Bacteria	Bacteroidetes	Bacteroidia	Bacteroidales	Marinilabiliaceae	Alkalitalea	NA	1.30852e-06	1.30852e-06	0	0	2.98053e-06	2.98053e-06
Bacteria	Bacteroidetes	Bacteroidia	Bacteroidales	Marinilabiliaceae	?	NA	5.3387e-06	2.39392e-06	9.59264e-06	4.28624e-06	0	0
Bacteria	Bacteroidetes	Bacteroidia	Bacteroidales	Sunxiuqinia	Sunxiuqinia	NA	5.95591e-06	3.10544e-06	1.07017e-05	5.56662e-06	0	0
Bacteria	Bacteroidetes	Sphingobacteriia	Sphingobacteriales	Chitinophagaceae	?	NA	0.000400847	9.69253e-05	0.000688324	0.000171743	4.04671e-05	1.51858e-05
Bacteria	Bacteroidetes	Sphingobacteriia	Sphingobacteriales	Chitinophagaceae	Parasegetibacter	NA	4.00671e-06	1.71196e-06	5.67376e-06	2.8746e-06	1.9339e-06	1.3839e-06
Bacteria	Bacteroidetes	Sphingobacteriia	Sphingobacteriales	Chitinophagaceae	Segetibacter	NA	1.13285e-05	5.68128e-06	2.03551e-05	1.01812e-05	0	0
Bacteria	Bacteroidetes	Sphingobacteriia	Sphingobacteriales	Chitinophagaceae	Terrimonas	NA	2.82676e-06	1.13828e-06	5.07915e-06	2.03589e-06	0	0
Bacteria	Bacteroidetes	Sphingobacteriia	Sphingobacteriales	Chitinophagaceae	Sediminibacterium	NA	2.59606e-05	1.14817e-05	4.5642e-05	2.05549e-05	1.27322e-06	7.74512e-07
Bacteria	Bacteroidetes	Sphingobacteriia	Sphingobacteriales	Chitinophagaceae	Flavisolibacter	NA	4.72701e-05	1.92739e-05	8.23939e-05	3.44782e-05	3.22183e-06	1.6084e-06
Bacteria	Bacteroidetes	Sphingobacteriia	Sphingobacteriales	Chitinophagaceae	Ferruginibacter	NA	0.000158207	4.70799e-05	0.000253427	8.33923e-05	3.90965e-05	1.46102e-05
Bacteria	Bacteroidetes	Sphingobacteriia	Sphingobacteriales	Saprospiraceae	?	NA	3.51394e-07	3.51394e-07	6.31389e-07	6.31389e-07	0	0
Bacteria	Bacteroidetes	Sphingobacteriia	Sphingobacteriales	Saprospiraceae	Haliscomenobacter	NA	1.28844e-06	1.28844e-06	2.31509e-06	2.31509e-06	0	0
Bacteria	Bacteroidetes	Sphingobacteriia	Sphingobacteriales	Saprospiraceae	Aureispira	NA	1.96542e-07	1.39065e-07	3.53149e-07	2.49652e-07	0	0
Bacteria	Bacteroidetes	Cytophagia	Cytophagales	Cytophagaceae	Arcicella	NA	2.82099e-06	2.82099e-06	0	0	6.42558e-06	6.42558e-06
Bacteria	Bacteroidetes	Sphingobacteriia	Sphingobacteriales	Cyclobacteriaceae	Algoriphagus	NA	2.20651e-05	1.05956e-05	3.71125e-05	1.8832e-05	3.21279e-06	3.21279e-06
Bacteria	Bacteroidetes	Sphingobacteriia	Sphingobacteriales	Cyclobacteriaceae	Fontibacter	NA	1.17297e-06	9.5615e-07	2.10762e-06	1.71725e-06	0	0
Bacteria	Bacteroidetes	Cytophagia	Cytophagales	Cytophagaceae	Litoribacter	NA	5.63677e-07	5.63677e-07	0	0	1.28393e-06	1.28393e-06
Bacteria	Bacteroidetes	Sphingobacteriia	Sphingobacteriales	Cyclobacteriaceae	?	NA	1.70088e-05	6.43336e-06	2.93178e-05	1.14972e-05	1.57674e-06	7.03445e-07
Bacteria	Bacteroidetes	Cytophagia	Cytophagales	Cytophagaceae	Rhodonellum	NA	1.98407e-07	1.98407e-07	3.565e-07	3.565e-07	0	0
Bacteria	Bacteroidetes	Cytophagia	Cytophagales	Flammeovirgaceae	?	NA	5.44695e-06	3.17287e-06	4.24439e-06	4.24439e-06	7.02643e-06	4.83481e-06
Bacteria	Bacteroidetes	Cytophagia	Cytophagales	?	?	NA	0.000152478	7.32236e-05	0.000232111	0.000128446	5.30678e-05	3.55494e-05
Bacteria	Bacteroidetes	Cytophagia	Cytophagales	Cytophagaceae	?	NA	3.52837e-05	2.21968e-05	6.20025e-05	3.98201e-05	1.76924e-06	1.51476e-06
Bacteria	Bacteroidetes	Cytophagia	Cytophagales	Cytophagaceae	Sporocytophaga	NA	6.40097e-07	6.40097e-07	1.15013e-06	1.15013e-06	0	0
Bacteria	Bacteroidetes	Cytophagia	Cytophagales	Cytophagaceae	Rhodocytophaga	NA	3.89547e-05	2.84906e-05	6.99943e-05	5.11528e-05	0	0
Bacteria	Bacteroidetes	Cytophagia	Cytophagales	Cytophagaceae	Hymenobacter	NA	0.000802804	0.000210412	0.00141833	0.000373677	3.06263e-05	1.49242e-05
Bacteria	Bacteroidetes	Cytophagia	Cytophagales	Cytophagaceae	Pontibacter	NA	6.79539e-06	1.83754e-06	1.06472e-05	3.17842e-06	1.9812e-06	1.04922e-06
Bacteria	Bacteroidetes	Cytophagia	Cytophagales	Cytophagaceae	Adhaeribacter	NA	7.04796e-05	3.22358e-05	0.000120047	5.75652e-05	8.35665e-06	6.33546e-06
Bacteria	Bacteroidetes	Cytophagia	Cytophagales	Cytophagaceae	Runella	NA	5.42265e-06	3.69983e-06	9.74349e-06	6.64112e-06	0	0
Bacteria	Bacteroidetes	Cytophagia	Cytophagales	Cytophagaceae	Spirosoma	NA	6.68338e-05	2.94405e-05	0.000119592	5.27072e-05	6.28983e-07	4.45543e-07
Bacteria	Bacteroidetes	Cytophagia	Cytophagales	Cytophagaceae	Rudanella	NA	2.18792e-06	2.15046e-06	3.93129e-06	3.86385e-06	0	0
Bacteria	Bacteroidetes	Cytophagia	Cytophagales	Cytophagaceae	Dyadobacter	NA	5.71674e-05	1.71063e-05	9.21545e-05	2.99225e-05	1.33924e-05	8.02356e-06
Bacteria	Bacteroidetes	Cytophagia	Cytophagales	Cytophagaceae	Persicitalea	NA	2.83293e-06	1.76981e-06	5.09024e-06	3.17562e-06	0	0
Bacteria	Bacteroidetes	Cytophagia	Cytophagales	Cytophagaceae	Siphonobacter	NA	2.57822e-06	1.71422e-06	4.63258e-06	3.07667e-06	0	0
Bacteria	Bacteroidetes	Cytophagia	Cytophagales	Cytophagaceae	Cytophaga	NA	2.04607e-06	1.46348e-06	3.67641e-06	2.62738e-06	0	0
Bacteria	Bacteroidetes	Bacteroidetes_incertae_sedis	Ohtaekwangia	Ohtaekwangia	Ohtaekwangia	NA	0.000160001	7.22774e-05	0.000277661	0.000129399	1.24634e-05	6.58153e-06
Bacteria	Bacteroidetes	Cytophagia	Cytophagales	Cytophagaceae	Emticicia	NA	6.90248e-07	4.87617e-07	1.24025e-06	8.75377e-07	0	0
Bacteria	Bacteroidetes	Cytophagia	Cytophagales	Cytophagaceae	Leadbetterella	NA	4.00572e-06	3.64952e-06	6.52435e-06	6.52435e-06	8.53378e-07	8.53378e-07
Bacteria	Bacteroidetes	Sphingobacteriia	Sphingobacteriales	Rhodothermaceae	?	NA	3.88646e-06	2.20535e-06	6.98325e-06	3.9552e-06	0	0
Bacteria	Bacteroidetes	Sphingobacteriia	Sphingobacteriales	Rhodothermaceae	Salinibacter	NA	4.38634e-07	4.38634e-07	7.88143e-07	7.88143e-07	0	0
Bacteria	Fibrobacteres	Fibrobacteria	Fibrobacterales	Fibrobacteraceae	Fibrobacter	NA	5.16338e-05	4.49222e-05	9.22282e-05	8.06954e-05	6.94698e-07	4.93165e-07
Bacteria	Gemmatimonadetes	Gemmatimonadetes	Gemmatimonadales	Gemmatimonadaceae	Gemmatimonas	NA	4.33165e-05	1.01428e-05	7.38195e-05	1.793e-05	5.08611e-06	2.14232e-06
Bacteria	Proteobacteria	Deltaproteobacteria	Desulfovibrionales	Desulfomicrobiaceae	Desulfomicrobium	NA	1.06712e-06	8.38866e-07	1.91741e-06	1.50646e-06	0	0
Bacteria	Proteobacteria	Deltaproteobacteria	Desulfovibrionales	Desulfovibrionaceae	?	NA	0.000365965	0.000144879	0.000572904	0.000252384	0.000107329	7.82141e-05
Bacteria	Proteobacteria	Deltaproteobacteria	Desulfovibrionales	Desulfovibrionaceae	Desulfovibrio	NA	0.0027072	0.00118941	0.00385358	0.00204773	0.0012813	0.000771943
Bacteria	Proteobacteria	Deltaproteobacteria	Desulfovibrionales	?	?	NA	0.000242568	8.64425e-05	6.95299e-05	3.01701e-05	0.000463272	0.000192284
Bacteria	Proteobacteria	Deltaproteobacteria	Desulfovibrionales	Desulfohalobiaceae	?	NA	5.74896e-07	4.51716e-07	0	0	1.30949e-06	1.028e-06
Bacteria	Proteobacteria	Deltaproteobacteria	Myxococcales	Polyangiaceae	Sorangium	NA	2.65416e-05	6.89363e-06	2.8441e-05	9.22968e-06	2.44019e-05	1.04945e-05
Bacteria	Proteobacteria	Deltaproteobacteria	Myxococcales	Polyangiaceae	Byssovorax	NA	5.68677e-07	3.54329e-07	1.02181e-06	6.35773e-07	0	0
Bacteria	Proteobacteria	Deltaproteobacteria	Myxococcales	Polyangiaceae	?	NA	4.79329e-05	2.15692e-05	7.8186e-05	3.85492e-05	1.00658e-05	4.08722e-06
Bacteria	Proteobacteria	Deltaproteobacteria	Myxococcales	Phaselicystidaceae	Phaselicystis	NA	8.78087e-05	5.87015e-05	0.0001501	0.000105341	9.73006e-06	4.61106e-06
Bacteria	Proteobacteria	Deltaproteobacteria	Myxococcales	Kofleriaceae	Kofleria	NA	7.36152e-06	2.0895e-06	1.16298e-05	3.63433e-06	2.02505e-06	1.09692e-06
Bacteria	Proteobacteria	Deltaproteobacteria	Myxococcales	Haliangiaceae	Haliangium	NA	6.93065e-07	5.81161e-07	1.02018e-06	1.02018e-06	2.85388e-07	2.85388e-07
Bacteria	Proteobacteria	Deltaproteobacteria	Myxococcales	?	?	NA	0.000530746	0.000309263	0.000919909	0.000554835	4.27753e-05	1.43851e-05
Bacteria	Proteobacteria	Deltaproteobacteria	Myxococcales	Nannocystaceae	Enhygromyxa	NA	9.07086e-06	6.80633e-06	1.59572e-05	1.22183e-05	4.32851e-07	4.32851e-07
Bacteria	Proteobacteria	Deltaproteobacteria	Myxococcales	Nannocystaceae	Nannocystis	NA	2.10873e-05	9.62429e-06	3.43125e-05	1.69987e-05	4.53498e-06	3.81461e-06
Bacteria	Proteobacteria	Deltaproteobacteria	Myxococcales	Cystobacteraceae	Cystobacter	NA	7.14293e-06	5.45828e-06	1.23658e-05	9.79806e-06	5.94142e-07	4.20014e-07
Bacteria	Proteobacteria	Deltaproteobacteria	Myxococcales	Myxococcaceae	?	NA	1.75211e-06	1.75211e-06	3.14821e-06	3.14821e-06	0	0
Bacteria	Proteobacteria	Deltaproteobacteria	Myxococcales	Myxococcaceae	Myxococcus	NA	1.60074e-06	1.01175e-06	1.70065e-06	1.38924e-06	1.49026e-06	1.49026e-06
Bacteria	Proteobacteria	Deltaproteobacteria	Myxococcales	Cystobacteraceae	?	NA	7.50905e-06	4.44568e-06	1.31509e-05	7.96986e-06	4.32851e-07	4.32851e-07
Bacteria	Proteobacteria	Deltaproteobacteria	Myxococcales	Cystobacteraceae	Anaeromyxobacter	NA	5.55454e-06	2.48432e-06	8.98367e-06	4.38565e-06	1.26363e-06	9.9972e-07
Bacteria	Acidobacteria	Holophagae	Holophagales	Holophagaceae	Geothrix	NA	1.17131e-07	1.17131e-07	2.10463e-07	2.10463e-07	0	0
Bacteria	Proteobacteria	Deltaproteobacteria	Desulfobacterales	Desulfobulbaceae	Desulfocapsa	NA	4.64894e-07	2.92e-07	8.35328e-07	5.23955e-07	0	0
Bacteria	Proteobacteria	Deltaproteobacteria	Desulfobacterales	Desulfobulbaceae	Desulfobulbus	NA	3.29437e-06	1.37297e-06	5.91937e-06	2.45653e-06	0	0
Bacteria	Proteobacteria	Deltaproteobacteria	Syntrophobacterales	Syntrophaceae	Desulfomonile	NA	2.60406e-06	1.74825e-06	3.11494e-06	2.72744e-06	1.98273e-06	1.98273e-06
Bacteria	Proteobacteria	Deltaproteobacteria	Syntrophobacterales	Syntrophaceae	Syntrophus	NA	6.51175e-07	4.80426e-07	1.17004e-06	8.62594e-07	0	0
Bacteria	Proteobacteria	Deltaproteobacteria	Syntrophobacterales	Syntrophaceae	Smithella	NA	1.51599e-06	1.14996e-06	2.72395e-06	2.0649e-06	0	0
Bacteria	Proteobacteria	Deltaproteobacteria	Syntrophobacterales	Syntrophaceae	?	NA	1.57981e-06	1.05099e-06	2.54511e-06	1.86496e-06	3.72072e-07	3.72072e-07
Bacteria	Proteobacteria	Deltaproteobacteria	Desulfobacterales	Desulfobacteraceae	?	NA	1.2247e-06	1.01845e-06	2.20055e-06	1.82924e-06	0	0
Bacteria	Proteobacteria	Deltaproteobacteria	?	?	?	NA	0.0003957	0.000103425	0.000595265	0.000180018	0.000146712	5.42578e-05
Bacteria	Proteobacteria	Deltaproteobacteria	Syntrophobacterales	Syntrophobacteraceae	?	NA	2.33732e-07	2.33732e-07	4.19972e-07	4.19972e-07	0	0
Bacteria	Proteobacteria	Deltaproteobacteria	Desulfuromonadales	Geobacteraceae	Geobacter	NA	4.71912e-06	2.14955e-06	8.47938e-06	3.84924e-06	0	0
Bacteria	Proteobacteria	Deltaproteobacteria	Desulfuromonadales	Desulfuromonadaceae	Desulfuromonas	NA	3.70258e-07	2.65223e-07	6.65283e-07	4.76155e-07	0	0
Bacteria	Proteobacteria	Deltaproteobacteria	Desulfuromonadales	Desulfuromonadaceae	?	NA	1.98407e-07	1.98407e-07	3.565e-07	3.565e-07	0	0
Bacteria	Proteobacteria	Deltaproteobacteria	Bdellovibrionales	Bdellovibrionaceae	Bdellovibrio	NA	5.41813e-05	1.9069e-05	9.26682e-05	3.4029e-05	5.93958e-06	2.75764e-06
Bacteria	Proteobacteria	Deltaproteobacteria	Bdellovibrionales	Bacteriovoracaceae	Peredibacter	NA	1.43672e-05	6.49332e-06	1.79796e-05	1.11721e-05	9.93292e-06	4.28793e-06
Bacteria	Proteobacteria	Deltaproteobacteria	Bdellovibrionales	Bacteriovoracaceae	Bacteriovorax	NA	1.05703e-05	6.78473e-06	1.89928e-05	1.21755e-05	0	0
Bacteria	Chlamydiae	Chlamydiia	Chlamydiales	?	?	NA	0.000112332	3.58843e-05	0.000175116	6.20644e-05	3.38776e-05	2.11146e-05
Bacteria	Chlamydiae	Chlamydiia	Chlamydiales	Parachlamydiaceae	Neochlamydia	NA	0.000506152	0.000465348	1.82715e-05	8.44772e-06	0.00112974	0.00105975
Bacteria	Chlamydiae	Chlamydiia	Chlamydiales	Chlamydiaceae	?	NA	4.96801e-07	4.96801e-07	8.92659e-07	8.92659e-07	0	0
Bacteria	Chlamydiae	Chlamydiia	Chlamydiales	Simkaniaceae	Simkania	NA	1.82742e-07	1.82742e-07	3.28352e-07	3.28352e-07	0	0
Bacteria	Chlamydiae	Chlamydiia	Chlamydiales	Parachlamydiaceae	?	NA	0.00732787	0.00288817	0.00689582	0.00383065	0.00794904	0.00444851
Bacteria	Chlamydiae	Chlamydiia	Chlamydiales	Parachlamydiaceae	Parachlamydia	NA	7.31306e-06	5.59103e-06	1.31402e-05	1.00397e-05	0	0
Bacteria	Chlamydiae	Chlamydiia	Chlamydiales	Waddliaceae	Waddlia	NA	4.23229e-07	4.23229e-07	7.60463e-07	7.60463e-07	0	0
Bacteria	Hydrogenedentes	Candidatus Hydrogenedens	Candidatus Hydrogenedens	Candidatus Hydrogenedens	Candidatus Hydrogenedens	NA	8.87968e-07	4.71573e-07	1.59551e-06	8.45412e-07	0	0
Bacteria	Lentisphaerae	Lentisphaeria	Victivallales	Victivallaceae	Victivallis	NA	4.9203e-06	2.13557e-06	6.15001e-06	3.12488e-06	3.41112e-06	2.82802e-06
Bacteria	Lentisphaerae	Oligosphaeria	Oligosphaerales	Oligosphaeraceae	Oligosphaera	NA	2.32095e-06	1.30758e-06	4.17031e-06	2.34499e-06	0	0
Bacteria	Planctomycetes	Phycisphaerae	Phycisphaerales	Phycisphaeraceae	Phycisphaera	NA	6.52577e-07	6.52577e-07	1.17256e-06	1.17256e-06	0	0
Bacteria	candidate division WPS-1	WPS-1_genera_incertae_sedis	WPS-1_genera_incertae_sedis	WPS-1_genera_incertae_sedis	WPS-1_genera_incertae_sedis	NA	0.000162524	5.33305e-05	0.000273313	9.46625e-05	2.37221e-05	1.42923e-05
Bacteria	candidate division WPS-2	WPS-2_genera_incertae_sedis	WPS-2_genera_incertae_sedis	WPS-2_genera_incertae_sedis	WPS-2_genera_incertae_sedis	NA	0.00019056	8.19978e-05	0.000327843	0.000146798	1.84537e-05	6.52185e-06
Bacteria	Planctomycetes	Planctomycetia	Planctomycetales	Planctomycetaceae	Aquisphaera	NA	5.31403e-05	1.22102e-05	6.19585e-05	1.83995e-05	4.24985e-05	1.51616e-05
Bacteria	Planctomycetes	Planctomycetia	Planctomycetales	Planctomycetaceae	Singulisphaera	NA	8.32032e-06	4.57606e-06	1.35701e-05	8.16241e-06	1.74929e-06	1.1714e-06
Bacteria	Planctomycetes	Planctomycetia	Planctomycetales	Planctomycetaceae	Zavarzinella	NA	5.30974e-06	2.30895e-06	9.5406e-06	4.13293e-06	0	0
Bacteria	Planctomycetes	Planctomycetia	Planctomycetales	Planctomycetaceae	Gemmata	NA	2.21131e-05	6.66218e-06	2.87808e-05	8.56762e-06	1.38839e-05	1.05921e-05
Bacteria	Planctomycetes	Planctomycetia	Planctomycetales	Planctomycetaceae	?	NA	0.00104768	0.000166426	0.00156171	0.000290432	0.000406643	6.76201e-05
Bacteria	Planctomycetes	Planctomycetia	Planctomycetales	Planctomycetaceae	Pirellula	NA	7.07319e-05	1.70828e-05	9.84069e-05	2.85035e-05	3.63635e-05	1.41484e-05
Bacteria	Planctomycetes	Planctomycetia	Planctomycetales	Planctomycetaceae	Rhodopirellula	NA	6.74472e-05	1.65992e-05	8.42489e-05	2.81472e-05	4.68294e-05	1.24442e-05
Bacteria	Planctomycetes	Planctomycetia	Planctomycetales	Planctomycetaceae	Planctomyces	NA	7.20961e-05	2.06517e-05	0.000114584	3.63722e-05	1.89639e-05	8.03832e-06
Bacteria	Planctomycetes	Planctomycetia	?	?	?	NA	1.66309e-06	9.90398e-07	2.98826e-06	1.77668e-06	0	0
Bacteria	Verrucomicrobia	?	?	?	?	NA	3.10701e-05	1.38699e-05	5.3708e-05	2.48016e-05	2.68631e-06	1.98322e-06
Bacteria	Verrucomicrobia	Verrucomicrobiae	Verrucomicrobiales	Verrucomicrobiaceae	?	NA	8.51863e-05	2.22017e-05	0.000134305	3.91575e-05	2.37806e-05	7.93324e-06
Bacteria	Verrucomicrobia	Verrucomicrobiae	Verrucomicrobiales	Verrucomicrobiaceae	Akkermansia	NA	0.00157531	0.000689731	0.00217258	0.00120322	0.000834073	0.000375519
Bacteria	Verrucomicrobia	Verrucomicrobiae	Verrucomicrobiales	Verrucomicrobiaceae	Luteolibacter	NA	0.000155677	4.42579e-05	0.000244688	7.82338e-05	4.44111e-05	1.5172e-05
Bacteria	Verrucomicrobia	Verrucomicrobiae	Verrucomicrobiales	?	?	NA	2.47474e-06	1.74124e-06	4.44665e-06	3.12585e-06	0	0
Bacteria	Verrucomicrobia	Verrucomicrobiae	Verrucomicrobiales	Verrucomicrobiaceae	Roseibacillus	NA	8.1858e-06	4.78097e-06	1.45376e-05	8.57523e-06	2.16425e-07	2.16425e-07
Bacteria	Verrucomicrobia	Verrucomicrobiae	Verrucomicrobiales	Verrucomicrobiaceae	Roseimicrobium	NA	2.11029e-06	1.29771e-06	3.54499e-06	2.31673e-06	3.1288e-07	3.1288e-07
Bacteria	Verrucomicrobia	Verrucomicrobiae	Verrucomicrobiales	Verrucomicrobiaceae	Verrucomicrobium	NA	1.07043e-05	5.40102e-06	1.76648e-05	9.64953e-06	1.98871e-06	1.13181e-06
Bacteria	Verrucomicrobia	Verrucomicrobiae	Verrucomicrobiales	Verrucomicrobiaceae	Prosthecobacter	NA	2.30616e-05	1.18269e-05	3.2678e-05	2.01999e-05	1.11041e-05	8.36748e-06
Bacteria	Verrucomicrobia	Spartobacteria	Spartobacteria_genera_incertae_sedis	Spartobacteria_genera_incertae_sedis	Spartobacteria_genera_incertae_sedis	NA	0.000490683	9.93219e-05	0.000781373	0.000174934	0.00012714	2.95016e-05
Bacteria	Verrucomicrobia	Spartobacteria	?	?	?	NA	1.45194e-05	6.74708e-06	1.43235e-05	6.98725e-06	1.49144e-05	1.2582e-05
Bacteria	Verrucomicrobia	Subdivision3	Subdivision3_genera_incertae_sedis	Subdivision3_genera_incertae_sedis	Subdivision3_genera_incertae_sedis	NA	1.76521e-05	6.11278e-06	2.95314e-05	1.08752e-05	2.77134e-06	1.45052e-06
Bacteria	Verrucomicrobia	Opitutae	Opitutales	Opitutaceae	Alterococcus	NA	1.18599e-06	1.18599e-06	2.131e-06	2.131e-06	0	0
Bacteria	Verrucomicrobia	Opitutae	?	?	?	NA	4.50816e-07	4.50816e-07	8.10032e-07	8.10032e-07	0	0
Bacteria	Verrucomicrobia	Opitutae	Puniceicoccales	Puniceicoccaceae	?	NA	7.20305e-07	4.32854e-07	1.29425e-06	7.76537e-07	0	0
Bacteria	Verrucomicrobia	Opitutae	Opitutales	Opitutaceae	Opitutus	NA	5.49262e-05	2.78234e-05	9.54374e-05	4.98263e-05	4.12585e-06	3.18758e-06
Bacteria	Verrucomicrobia	Subdivision5	Subdivision5_genera_incertae_sedis	Subdivision5_genera_incertae_sedis	Subdivision5_genera_incertae_sedis	NA	0.000316362	0.000132403	0.000555834	0.000236984	1.59846e-05	5.60976e-06
Bacteria	Deferribacteres	Deferribacteres	Deferribacterales	Deferribacteraceae	?	NA	6.0557e-06	4.7393e-06	1.02707e-05	8.4919e-06	7.73668e-07	7.73668e-07
Bacteria	Deferribacteres	Deferribacteres	Deferribacterales	Deferribacteraceae	Mucispirillum	NA	6.17648e-07	4.91659e-07	1.1098e-06	8.82966e-07	0	0
Bacteria	Proteobacteria	Alphaproteobacteria	Rhodospirillales	Acetobacteraceae	?	NA	0.0130867	0.0022506	0.0111159	0.00251896	0.0157123	0.00400982
Bacteria	Proteobacteria	Alphaproteobacteria	Rhodospirillales	Acetobacteraceae	Gluconobacter	NA	0.000427533	0.000187028	0.000700301	0.000331866	8.60693e-05	6.1175e-05
Bacteria	Proteobacteria	Alphaproteobacteria	Rhodospirillales	Acetobacteraceae	Saccharibacter	NA	5.07351e-07	5.07351e-07	9.11616e-07	9.11616e-07	0	0
Bacteria	Proteobacteria	Alphaproteobacteria	Rhodospirillales	Acetobacteraceae	Asaia	NA	0.0013365	0.000661532	0.00178891	0.00115048	0.0007765	0.000380323
Bacteria	Proteobacteria	Alphaproteobacteria	Rhodospirillales	Acetobacteraceae	Acetobacter	NA	0.000360779	0.000275576	0.000550211	0.000486928	0.000124284	0.000114819
Bacteria	Proteobacteria	Alphaproteobacteria	Rhodospirillales	Acetobacteraceae	Craurococcus	NA	1.37319e-07	1.37319e-07	2.46737e-07	2.46737e-07	0	0
Bacteria	Proteobacteria	Alphaproteobacteria	Rhodospirillales	Acetobacteraceae	Acidicaldus	NA	2.09753e-07	2.09753e-07	3.76886e-07	3.76886e-07	0	0
Bacteria	Proteobacteria	Alphaproteobacteria	Rhodospirillales	Acetobacteraceae	Roseomonas	NA	0.000393113	7.86693e-05	0.000634398	0.000136844	9.12114e-05	3.50732e-05
Bacteria	Proteobacteria	Alphaproteobacteria	Rhodospirillales	Acetobacteraceae	Rhodovarius	NA	4.02501e-06	4.02501e-06	7.2322e-06	7.2322e-06	0	0
Bacteria	Proteobacteria	Alphaproteobacteria	Rhodospirillales	Acetobacteraceae	Acidisoma	NA	2.18502e-06	1.28353e-06	3.64476e-06	2.28693e-06	3.56624e-07	3.56624e-07
Bacteria	Proteobacteria	Alphaproteobacteria	Rhizobiales	Methylobacteriaceae	Methylobacterium	NA	0.00130949	0.000185497	0.00190551	0.000314982	0.000556492	0.000119208
Bacteria	Proteobacteria	Alphaproteobacteria	Rhizobiales	Bradyrhizobiaceae	Bosea	NA	0.000128748	2.47636e-05	0.000172624	3.72752e-05	7.44276e-05	3.04509e-05
Bacteria	Proteobacteria	Alphaproteobacteria	Rhizobiales	Xanthobacteraceae	Labrys	NA	4.09858e-06	1.66609e-06	6.00446e-06	2.84778e-06	1.72393e-06	1.15907e-06
Bacteria	Proteobacteria	Alphaproteobacteria	Rhizobiales	Bradyrhizobiaceae	Bradyrhizobium	NA	0.000398861	8.12122e-05	0.000657649	0.000142917	6.24845e-05	1.8464e-05
Bacteria	Proteobacteria	Alphaproteobacteria	Rhizobiales	Bradyrhizobiaceae	Rhodopseudomonas	NA	9.38071e-05	4.21004e-05	0.000156338	7.53439e-05	1.5486e-05	5.75105e-06
Bacteria	Proteobacteria	Alphaproteobacteria	Rhizobiales	Bradyrhizobiaceae	?	NA	2.82713e-06	1.19468e-06	4.63981e-06	2.11605e-06	5.57806e-07	4.18423e-07
Bacteria	Proteobacteria	Alphaproteobacteria	Rhizobiales	Hyphomicrobiaceae	Prosthecomicrobium	NA	1.91449e-07	1.91449e-07	3.43997e-07	3.43997e-07	0	0
Bacteria	Proteobacteria	Alphaproteobacteria	Rhizobiales	Xanthobacteraceae	Ancylobacter	NA	1.26659e-06	5.54514e-07	8.08691e-07	6.40053e-07	1.85986e-06	9.68298e-07
Bacteria	Proteobacteria	Alphaproteobacteria	Rhizobiales	Beijerinckiaceae	Camelimonas	NA	8.90208e-06	3.51724e-06	5.72543e-06	1.80086e-06	1.3019e-05	7.68079e-06
Bacteria	Proteobacteria	Alphaproteobacteria	Rhizobiales	Methylobacteriaceae	Microvirga	NA	0.000203604	5.15964e-05	0.000284366	8.93069e-05	0.000103279	3.04225e-05
Bacteria	Proteobacteria	Alphaproteobacteria	Alphaproteobacteria_incertae_sedis	Geminicoccus	Geminicoccus	NA	1.07987e-05	2.84843e-06	1.75954e-05	4.96513e-06	2.29166e-06	1.37319e-06
Bacteria	Proteobacteria	Alphaproteobacteria	Rhodobacterales	Rhodobacteraceae	Amaricoccus	NA	1.8881e-05	6.88369e-06	3.19773e-05	1.22851e-05	2.46985e-06	1.12454e-06
Bacteria	Proteobacteria	Alphaproteobacteria	Rhodobacterales	Rhodobacteraceae	Paracoccus	NA	0.00127684	0.000196629	0.00175363	0.000303791	0.00067971	0.000222223
Bacteria	Proteobacteria	Alphaproteobacteria	Rhodobacterales	Rhodobacteraceae	Rhodobacter	NA	9.35938e-06	3.7596e-06	1.68171e-05	6.72409e-06	0	0
Bacteria	Proteobacteria	Alphaproteobacteria	Rhodobacterales	Rhodobacteraceae	?	NA	0.000561713	0.000129506	0.000769342	0.000205022	0.00030418	0.000137886
Bacteria	Proteobacteria	Alphaproteobacteria	Rhodobacterales	Rhodobacteraceae	Loktanella	NA	0.000175152	0.000110962	0.000289468	0.000197693	3.20058e-05	3.16265e-05
Bacteria	Proteobacteria	Alphaproteobacteria	Rhodobacterales	Rhodobacteraceae	Ketogulonicigenium	NA	4.68051e-05	1.54235e-05	6.00814e-05	2.1608e-05	3.04479e-05	2.20001e-05
Bacteria	Proteobacteria	Alphaproteobacteria	Rhodobacterales	Rhodobacteraceae	Rubellimicrobium	NA	0.000129795	4.30009e-05	0.000218438	7.6541e-05	1.8735e-05	9.05721e-06
Bacteria	Proteobacteria	Alphaproteobacteria	Caulobacterales	Caulobacteraceae	Caulobacter	NA	0.000100971	2.68221e-05	0.000159904	4.74983e-05	2.72833e-05	7.95753e-06
Bacteria	Proteobacteria	Alphaproteobacteria	Caulobacterales	Caulobacteraceae	Brevundimonas	NA	0.000687855	0.000124918	0.0010946	0.000217612	0.000176956	5.10797e-05
Bacteria	Proteobacteria	Alphaproteobacteria	Caulobacterales	Caulobacteraceae	?	NA	1.07273e-05	7.84403e-06	1.92749e-05	1.40834e-05	0	0
Bacteria	Proteobacteria	Alphaproteobacteria	Caulobacterales	Caulobacteraceae	Asticcacaulis	NA	4.45038e-05	2.56271e-05	7.84043e-05	4.5957e-05	1.97847e-06	1.64708e-06
Bacteria	Proteobacteria	Alphaproteobacteria	Caulobacterales	Caulobacteraceae	Phenylobacterium	NA	6.93564e-05	2.35944e-05	0.000117853	4.20204e-05	8.57874e-06	4.67321e-06
Bacteria	Proteobacteria	Alphaproteobacteria	Caulobacterales	Hyphomonadaceae	Hyphomonas	NA	2.84909e-06	2.19396e-06	4.53227e-06	3.89849e-06	7.44144e-07	7.44144e-07
Bacteria	Proteobacteria	Alphaproteobacteria	Rhizobiales	Phyllobacteriaceae	?	NA	0.000184672	5.88805e-05	0.000291678	0.000104647	5.08886e-05	1.59712e-05
Bacteria	Proteobacteria	Alphaproteobacteria	Rhizobiales	Phyllobacteriaceae	Mesorhizobium	NA	4.25329e-05	1.16477e-05	6.77692e-05	2.04348e-05	1.09711e-05	4.98625e-06
Bacteria	Proteobacteria	Alphaproteobacteria	Rhizobiales	Phyllobacteriaceae	Aminobacter	NA	5.46761e-05	9.96173e-06	8.08669e-05	1.66075e-05	2.20269e-05	7.91518e-06
Bacteria	Proteobacteria	Alphaproteobacteria	Rhizobiales	Methylocystaceae	Pleomorphomonas	NA	1.58978e-06	7.73123e-07	2.85654e-06	1.38517e-06	0	0
Bacteria	Proteobacteria	Alphaproteobacteria	Rhodobacterales	Rhodobacteraceae	Agaricicola	NA	1.20143e-06	8.55228e-07	9.44464e-07	9.44464e-07	1.53932e-06	1.53932e-06
Bacteria	Proteobacteria	Alphaproteobacteria	Rhizobiales	Aurantimonadaceae	?	NA	0.000217456	4.61931e-05	0.000259628	6.46015e-05	0.000166192	6.60398e-05
Bacteria	Proteobacteria	Alphaproteobacteria	Rhizobiales	Aurantimonadaceae	Aureimonas	NA	3.31887e-05	9.28125e-06	3.92797e-05	1.54298e-05	2.58026e-05	8.03876e-06
Bacteria	Proteobacteria	Alphaproteobacteria	Rhizobiales	Beijerinckiaceae	?	NA	4.5323e-05	1.36652e-05	7.32813e-05	2.42894e-05	1.03387e-05	3.33967e-06
Bacteria	Proteobacteria	Alphaproteobacteria	Rhizobiales	Methylocystaceae	Methylocystis	NA	5.65032e-05	1.28031e-05	7.70838e-05	2.03267e-05	3.09844e-05	1.34907e-05
Bacteria	Proteobacteria	Alphaproteobacteria	Rhizobiales	Methylocystaceae	?	NA	9.69747e-06	3.82671e-06	1.57981e-05	6.80891e-06	2.06184e-06	1.03398e-06
Bacteria	Proteobacteria	Alphaproteobacteria	Rhizobiales	Hyphomicrobiaceae	Devosia	NA	0.000744343	0.000166312	0.000984646	0.000264087	0.000447236	0.000175701
Bacteria	Proteobacteria	Alphaproteobacteria	Rhizobiales	Rhizobiaceae	Rhizobium	NA	0.000594043	9.51631e-05	0.000797625	0.000145722	0.000331867	0.000110826
Bacteria	Proteobacteria	Alphaproteobacteria	Rhizobiales	Brucellaceae	Ochrobactrum	NA	0.000374991	7.72114e-05	0.000416264	0.000120397	0.000325336	8.75871e-05
Bacteria	Proteobacteria	Alphaproteobacteria	Rhizobiales	Brucellaceae	?	NA	6.2074e-05	2.97203e-05	2.74659e-05	7.05193e-06	0.000106573	6.70661e-05
Bacteria	Proteobacteria	?	?	?	?	NA	0.00764227	0.00263878	0.00734871	0.00276275	0.00808937	0.00489348
Bacteria	Proteobacteria	Alphaproteobacteria	Rhizobiales	?	?	NA	0.0046105	0.00145499	0.00810212	0.00259539	0.000230281	3.88149e-05
Bacteria	Proteobacteria	Alphaproteobacteria	Rhizobiales	Bartonellaceae	Bartonella	NA	0.00552027	0.00206241	0.00816165	0.00361239	0.00222763	0.00101834
Bacteria	Proteobacteria	Alphaproteobacteria	Rhizobiales	Hyphomicrobiaceae	Hyphomicrobium	NA	5.25517e-05	1.39548e-05	8.83792e-05	2.47772e-05	7.6649e-06	2.64067e-06
Bacteria	Proteobacteria	Alphaproteobacteria	Rhizobiales	Hyphomicrobiaceae	Rhodomicrobium	NA	7.75939e-06	6.4774e-06	1.39422e-05	1.16342e-05	0	0
Bacteria	Proteobacteria	Alphaproteobacteria	Rhizobiales	Hyphomicrobiaceae	?	NA	9.78655e-05	4.51312e-05	0.000160266	8.05345e-05	1.97502e-05	1.03583e-05
Bacteria	Proteobacteria	Alphaproteobacteria	Rhizobiales	Rhodobiaceae	Rhodoligotrophos	NA	8.06246e-07	5.57843e-07	1.44867e-06	1.00137e-06	0	0
Bacteria	Proteobacteria	Alphaproteobacteria	Rhizobiales	Hyphomicrobiaceae	Pelagibacterium	NA	6.44365e-06	2.01765e-06	8.90532e-06	3.11027e-06	3.38815e-06	2.35164e-06
Bacteria	Proteobacteria	Alphaproteobacteria	Rhizobiales	Rhizobiaceae	Kaistia	NA	1.09004e-05	3.96622e-06	1.55891e-05	6.81767e-06	5.06668e-06	2.59877e-06
Bacteria	Proteobacteria	Alphaproteobacteria	Sphingomonadales	Sphingomonadaceae	Zymomonas	NA	1.22926e-06	8.77701e-07	1.94146e-07	1.94146e-07	2.55387e-06	1.98285e-06
Bacteria	Proteobacteria	Alphaproteobacteria	Sphingomonadales	Sphingomonadaceae	Sandaracinobacter	NA	6.81474e-06	6.04017e-06	1.22448e-05	1.08504e-05	0	0
Bacteria	Proteobacteria	Alphaproteobacteria	Sphingomonadales	Sphingomonadaceae	Sphingopyxis	NA	2.91028e-05	8.17851e-06	3.98034e-05	1.07365e-05	1.58319e-05	1.26849e-05
Bacteria	Proteobacteria	Alphaproteobacteria	Sphingomonadales	Erythrobacteraceae	Porphyrobacter	NA	0.000316774	0.00020767	0.000558573	0.000372748	1.34501e-05	4.8867e-06
Bacteria	Proteobacteria	Alphaproteobacteria	Sphingomonadales	?	?	NA	0.000108026	6.74463e-05	0.000183729	0.000121032	1.31493e-05	4.42966e-06
Bacteria	Proteobacteria	Alphaproteobacteria	Sphingomonadales	Erythrobacteraceae	?	NA	0.000105234	2.83415e-05	0.00018059	5.03306e-05	1.07706e-05	4.65938e-06
Bacteria	Proteobacteria	Alphaproteobacteria	Sphingomonadales	Erythrobacteraceae	Altererythrobacter	NA	0.000303309	6.33046e-05	0.000499939	0.000111605	5.59872e-05	1.58626e-05
Bacteria	Proteobacteria	Alphaproteobacteria	Sphingomonadales	Sphingomonadaceae	Sphingorhabdus	NA	0.000116144	5.26744e-05	0.000202593	9.42886e-05	7.72679e-06	5.0736e-06
Bacteria	Proteobacteria	Alphaproteobacteria	Sphingomonadales	Sphingomonadaceae	Sphingobium	NA	0.000142293	8.38756e-05	0.000249754	0.000150438	7.50485e-06	5.31452e-06
Bacteria	Proteobacteria	Alphaproteobacteria	Sphingomonadales	Sphingomonadaceae	?	NA	0.000726661	0.000131138	0.00113348	0.000217724	0.000218289	0.000103991
Bacteria	Proteobacteria	Alphaproteobacteria	Sphingomonadales	Sphingomonadaceae	Sphingomonas	NA	0.00366152	0.000625308	0.0061686	0.00108966	0.000520347	0.000181924
Bacteria	Proteobacteria	Alphaproteobacteria	Rhizobiales	Rhodobiaceae	Parvibaculum	NA	8.12837e-07	5.27866e-07	1.46052e-06	9.47322e-07	0	0
Bacteria	Proteobacteria	Alphaproteobacteria	Alphaproteobacteria_incertae_sedis	Rhizomicrobium	Rhizomicrobium	NA	3.06935e-07	3.06935e-07	5.51504e-07	5.51504e-07	0	0
Bacteria	Proteobacteria	Alphaproteobacteria	Rhodospirillales	Rhodospirillaceae	Constrictibacter	NA	2.78533e-06	1.4757e-06	2.22004e-06	1.96193e-06	3.53008e-06	2.26563e-06
Bacteria	Proteobacteria	Alphaproteobacteria	Rhodospirillales	?	?	NA	3.37188e-05	1.62327e-05	5.50494e-05	2.90639e-05	7.01921e-06	2.34392e-06
Bacteria	Proteobacteria	Alphaproteobacteria	Rhodospirillales	Rhodospirillaceae	Dongia	NA	4.88721e-06	3.81939e-06	7.5142e-06	6.74642e-06	1.60639e-06	1.60639e-06
Bacteria	Proteobacteria	Alphaproteobacteria	Rhodospirillales	Rhodospirillaceae	Skermanella	NA	9.51686e-05	2.23572e-05	0.000146735	3.90938e-05	3.07603e-05	1.01694e-05
Bacteria	Proteobacteria	Alphaproteobacteria	Rhodospirillales	Rhodospirillaceae	Azospirillum	NA	1.40349e-06	9.40782e-07	2.5218e-06	1.68857e-06	0	0
Bacteria	Proteobacteria	Alphaproteobacteria	Rhodospirillales	Rhodospirillaceae	Pelagibius	NA	3.0194e-07	3.0194e-07	5.42529e-07	5.42529e-07	0	0
Bacteria	Proteobacteria	Alphaproteobacteria	Rhodospirillales	Rhodospirillaceae	?	NA	3.80937e-05	1.03494e-05	5.61977e-05	1.80252e-05	1.55285e-05	5.4631e-06
Bacteria	Proteobacteria	Alphaproteobacteria	Rhodospirillales	Rhodospirillaceae	Defluviicoccus	NA	4.17409e-05	1.9741e-05	6.96976e-05	3.52876e-05	6.72248e-06	3.62174e-06
Bacteria	Proteobacteria	Alphaproteobacteria	Rhodospirillales	Rhodospirillaceae	Novispirillum	NA	4.73646e-07	4.73646e-07	0	0	1.07886e-06	1.07886e-06
Bacteria	Proteobacteria	Alphaproteobacteria	Rickettsiales	Anaplasmataceae	?	NA	2.05248e-07	2.05248e-07	3.68792e-07	3.68792e-07	0	0
Bacteria	Proteobacteria	Alphaproteobacteria	?	?	?	NA	0.00532875	0.00172665	0.00728874	0.00304581	0.00289793	0.00072924
Bacteria	Proteobacteria	Alphaproteobacteria	Rickettsiales	Rickettsiaceae	?	NA	2.02389e-05	1.29872e-05	9.07561e-06	7.10507e-06	3.45948e-05	2.81868e-05
Bacteria	Proteobacteria	Alphaproteobacteria	Rickettsiales	Rickettsiaceae	Rickettsia	NA	0.0140337	0.00237754	0.0152922	0.00346943	0.0125283	0.00316563
Bacteria	Proteobacteria	Gammaproteobacteria	Xanthomonadales	Xanthomonadaceae	Frateuria	NA	1.44073e-05	1.1711e-05	2.58873e-05	2.1033e-05	0	0
Bacteria	Proteobacteria	Gammaproteobacteria	Xanthomonadales	Xanthomonadaceae	Rhodanobacter	NA	3.85778e-06	2.10389e-06	5.66451e-06	3.56123e-06	1.60639e-06	1.60639e-06
Bacteria	Proteobacteria	Gammaproteobacteria	Xanthomonadales	Xanthomonadaceae	Luteibacter	NA	5.83365e-06	2.63405e-06	1.0482e-05	4.71648e-06	0	0
Bacteria	Proteobacteria	Gammaproteobacteria	Xanthomonadales	Xanthomonadaceae	Pseudofulvimonas	NA	1.02333e-05	6.36706e-06	1.81372e-05	1.14232e-05	3.17083e-07	3.17083e-07
Bacteria	Proteobacteria	Gammaproteobacteria	Xanthomonadales	Xanthomonadaceae	Thermomonas	NA	1.3878e-05	1.29028e-05	2.48043e-05	2.31809e-05	1.67213e-07	1.67213e-07
Bacteria	Proteobacteria	Gammaproteobacteria	Xanthomonadales	Xanthomonadaceae	Lysobacter	NA	0.000668833	0.000204098	0.00115589	0.000363553	5.81623e-05	2.58426e-05
Bacteria	Proteobacteria	Gammaproteobacteria	Xanthomonadales	Xanthomonadaceae	Luteimonas	NA	0.000293979	6.71915e-05	0.000442285	0.000111417	0.000108944	5.65703e-05
Bacteria	Proteobacteria	Gammaproteobacteria	Xanthomonadales	Xanthomonadaceae	Xanthomonas	NA	1.0772e-05	2.71653e-06	7.88356e-06	3.81938e-06	1.45425e-05	3.84665e-06
Bacteria	Proteobacteria	Gammaproteobacteria	Xanthomonadales	Xanthomonadaceae	Stenotrophomonas	NA	0.00238391	0.000696488	0.00291251	0.000847406	0.0017379	0.00116814
Bacteria	Proteobacteria	Gammaproteobacteria	Xanthomonadales	Xanthomonadaceae	Pseudoxanthomonas	NA	0.000559972	0.000285745	0.000999691	0.000512172	8.20818e-06	4.7832e-06
Bacteria	Proteobacteria	Gammaproteobacteria	Xanthomonadales	Xanthomonadaceae	Arenimonas	NA	3.60246e-05	1.0586e-05	5.9305e-05	1.87728e-05	6.87639e-06	2.87484e-06
Bacteria	Proteobacteria	Gammaproteobacteria	Xanthomonadales	Xanthomonadaceae	Dokdonella	NA	5.70717e-05	1.58738e-05	9.53398e-05	2.78781e-05	9.13661e-06	6.28531e-06
Bacteria	Proteobacteria	Gammaproteobacteria	Xanthomonadales	Xanthomonadaceae	Silanimonas	NA	2.10774e-06	1.56953e-06	1.26278e-06	1.26278e-06	3.20017e-06	3.20017e-06
Bacteria	Proteobacteria	Gammaproteobacteria	Xanthomonadales	Xanthomonadaceae	Aquimonas	NA	3.29854e-06	2.93945e-06	5.92686e-06	5.28042e-06	0	0
Bacteria	Proteobacteria	Betaproteobacteria	Burkholderiales	Burkholderiaceae	Burkholderia	NA	0.00146305	0.00134455	0.00262651	0.00241553	2.93187e-06	1.40577e-06
Bacteria	Proteobacteria	Betaproteobacteria	Neisseriales	Neisseriaceae	Uruburuella	NA	4.63594e-07	2.69651e-07	8.32991e-07	4.83671e-07	0	0
Bacteria	Proteobacteria	Betaproteobacteria	Neisseriales	Neisseriaceae	Neisseria	NA	3.33557e-06	2.01131e-06	5.70324e-06	3.59849e-06	3.67831e-07	3.67831e-07
Bacteria	Proteobacteria	Betaproteobacteria	Neisseriales	Neisseriaceae	?	NA	0.000890101	0.000432844	0.00100793	0.000715448	0.000749168	0.00038876
Bacteria	Proteobacteria	Betaproteobacteria	Neisseriales	Neisseriaceae	Vitreoscilla	NA	1.31472e-05	8.83161e-06	4.1506e-06	3.06386e-06	2.46848e-05	1.97362e-05
Bacteria	Proteobacteria	Betaproteobacteria	Neisseriales	Neisseriaceae	Microvirgula	NA	6.43582e-05	3.9403e-05	0.000115326	7.06964e-05	3.97866e-07	3.97866e-07
Bacteria	Proteobacteria	Betaproteobacteria	Neisseriales	Neisseriaceae	Vogesella	NA	1.30984e-07	1.30984e-07	0	0	2.98352e-07	2.98352e-07
Bacteria	Proteobacteria	Betaproteobacteria	Methylophilales	Methylophilaceae	Methylophilus	NA	9.60566e-06	4.26566e-06	9.46881e-06	5.08814e-06	9.87617e-06	7.28149e-06
Bacteria	Proteobacteria	Betaproteobacteria	Methylophilales	Methylophilaceae	?	NA	1.68266e-05	6.17368e-06	2.74797e-05	1.07605e-05	3.49176e-06	3.22347e-06
Bacteria	Proteobacteria	Betaproteobacteria	Methylophilales	Methylophilaceae	Methylobacillus	NA	2.79266e-05	8.87268e-06	1.44226e-05	1.06165e-05	4.19604e-05	1.46844e-05
Bacteria	Proteobacteria	Betaproteobacteria	Rhodocyclales	Rhodocyclaceae	Dechloromonas	NA	8.98786e-05	7.58838e-05	0.000159648	0.0001363	2.34085e-06	1.99403e-06
Bacteria	Proteobacteria	Betaproteobacteria	Rhodocyclales	Rhodocyclaceae	Ferribacterium	NA	1.49862e-06	1.49862e-06	0	0	3.41351e-06	3.41351e-06
Bacteria	Proteobacteria	Betaproteobacteria	Hydrogenophilales	Hydrogenophilaceae	Hydrogenophilus	NA	2.32669e-06	1.22405e-06	3.38536e-06	2.13964e-06	1.00815e-06	6.43857e-07
Bacteria	Proteobacteria	Betaproteobacteria	Hydrogenophilales	Hydrogenophilaceae	Petrobacter	NA	5.23462e-07	3.71772e-07	4.20926e-07	4.20926e-07	6.58733e-07	6.58733e-07
Bacteria	Proteobacteria	Betaproteobacteria	Rhodocyclales	Rhodocyclaceae	Uliginosibacterium	NA	2.31743e-06	2.31743e-06	4.16399e-06	4.16399e-06	0	0
Bacteria	Proteobacteria	Betaproteobacteria	Rhodocyclales	Rhodocyclaceae	Thauera	NA	2.94728e-05	9.99477e-06	5.0262e-05	1.7789e-05	3.41653e-06	2.10038e-06
Bacteria	Proteobacteria	Betaproteobacteria	Rhodocyclales	Rhodocyclaceae	?	NA	1.39608e-05	6.16793e-06	2.49166e-05	1.10423e-05	2.13345e-07	2.13345e-07
Bacteria	Proteobacteria	Betaproteobacteria	Hydrogenophilales	Hydrogenophilaceae	Thiobacillus	NA	8.54534e-06	3.54412e-06	1.47674e-05	6.31913e-06	7.44144e-07	7.44144e-07
Bacteria	Proteobacteria	Betaproteobacteria	Nitrosomonadales	Nitrosomonadaceae	Nitrosospira	NA	4.14598e-06	1.99207e-06	7.04978e-06	3.56006e-06	5.06774e-07	3.68665e-07
Bacteria	Proteobacteria	Betaproteobacteria	Nitrosomonadales	Nitrosomonadaceae	Nitrosomonas	NA	2.94625e-06	1.57927e-06	5.29386e-06	2.83141e-06	0	0
Bacteria	Proteobacteria	Betaproteobacteria	Burkholderiales	Alcaligenaceae	Candidimonas	NA	0.000151978	0.000116388	0.000262663	0.000208977	1.32008e-05	6.91708e-06
Bacteria	Proteobacteria	Betaproteobacteria	Burkholderiales	Alcaligenaceae	Pusillimonas	NA	1.67826e-05	6.76953e-06	2.66504e-05	1.18594e-05	4.44298e-06	3.28079e-06
Bacteria	Proteobacteria	Betaproteobacteria	Burkholderiales	Alcaligenaceae	Paenalcaligenes	NA	5.18148e-05	1.80014e-05	4.82375e-05	1.57142e-05	5.68731e-05	3.58948e-05
Bacteria	Proteobacteria	Betaproteobacteria	Burkholderiales	Alcaligenaceae	Alcaligenes	NA	1.67864e-05	8.46447e-06	1.84584e-05	1.25081e-05	1.48364e-05	1.10019e-05
Bacteria	Proteobacteria	Betaproteobacteria	Burkholderiales	Alcaligenaceae	Achromobacter	NA	2.68049e-05	8.35398e-06	3.55582e-05	1.40147e-05	1.59792e-05	6.78365e-06
Bacteria	Proteobacteria	Betaproteobacteria	Burkholderiales	Alcaligenaceae	?	NA	0.0026595	0.00208617	0.0041495	0.00371738	0.000797517	0.000617398
Bacteria	Proteobacteria	Betaproteobacteria	Burkholderiales	Alcaligenaceae	Bordetella	NA	0.00046019	0.000441492	2.09065e-05	1.29289e-05	0.00102171	0.0010055
Bacteria	Proteobacteria	Betaproteobacteria	Burkholderiales	Alcaligenaceae	Pigmentiphaga	NA	1.75297e-06	5.63226e-07	2.31277e-06	8.88198e-07	1.06104e-06	6.13848e-07
Bacteria	Proteobacteria	Betaproteobacteria	Burkholderiales	Alcaligenaceae	Oligella	NA	0.00012446	7.26516e-05	0.000186464	0.000128095	4.71159e-05	3.17909e-05
Bacteria	Proteobacteria	Betaproteobacteria	?	?	?	NA	0.000266109	5.13335e-05	0.00033148	6.36835e-05	0.000185376	8.43998e-05
Bacteria	Proteobacteria	Betaproteobacteria	Burkholderiales	Comamonadaceae	Polaromonas	NA	4.89503e-05	1.19295e-05	7.78299e-05	2.08873e-05	1.28349e-05	5.14698e-06
Bacteria	Proteobacteria	Betaproteobacteria	Burkholderiales	Comamonadaceae	Caenimonas	NA	6.68563e-06	2.93054e-06	1.20128e-05	5.24596e-06	0	0
Bacteria	Proteobacteria	Betaproteobacteria	Burkholderiales	Comamonadaceae	Variovorax	NA	0.000147589	8.97357e-05	0.000258834	0.000161017	8.05773e-06	3.076e-06
Bacteria	Proteobacteria	Betaproteobacteria	Burkholderiales	Comamonadaceae	Acidovorax	NA	0.000302584	9.82458e-05	0.000509777	0.000175368	4.29858e-05	1.11035e-05
Bacteria	Proteobacteria	Betaproteobacteria	Burkholderiales	Comamonadaceae	?	NA	0.000148386	3.85693e-05	0.000249464	6.81503e-05	2.17503e-05	1.09575e-05
Bacteria	Proteobacteria	Betaproteobacteria	Burkholderiales	Comamonadaceae	Simplicispira	NA	3.38067e-05	1.78039e-05	5.90202e-05	3.19029e-05	2.18558e-06	1.63786e-06
Bacteria	Proteobacteria	Betaproteobacteria	Burkholderiales	Comamonadaceae	Delftia	NA	5.07168e-06	2.61529e-06	8.17107e-06	4.641e-06	1.19388e-06	8.93195e-07
Bacteria	Proteobacteria	Betaproteobacteria	Burkholderiales	Comamonadaceae	Curvibacter	NA	0.000683461	0.000126492	0.00105541	0.000218311	0.000173966	5.13077e-05
Bacteria	Proteobacteria	Betaproteobacteria	Burkholderiales	Comamonadaceae	Lampropedia	NA	1.15185e-05	6.81033e-06	3.24222e-06	1.69595e-06	2.21264e-05	1.53517e-05
Bacteria	Proteobacteria	Betaproteobacteria	Burkholderiales	Comamonadaceae	Hydrogenophaga	NA	2.0759e-05	6.34877e-06	3.29582e-05	1.06985e-05	5.50414e-06	4.84006e-06
Bacteria	Proteobacteria	Betaproteobacteria	Burkholderiales	Comamonadaceae	Comamonas	NA	0.000784323	0.000156093	0.00130902	0.000274651	0.000127103	3.77562e-05
Bacteria	Proteobacteria	Betaproteobacteria	Burkholderiales	Burkholderiales_incertae_sedis	?	NA	3.3628e-05	1.48265e-05	4.94626e-05	2.46136e-05	1.38945e-05	1.28647e-05
Bacteria	Proteobacteria	Betaproteobacteria	Burkholderiales	Burkholderiales_incertae_sedis	Aquabacterium	NA	3.21469e-05	1.0017e-05	4.61184e-05	1.70938e-05	1.47601e-05	7.01191e-06
Bacteria	Proteobacteria	Betaproteobacteria	Burkholderiales	?	?	NA	0.000486945	0.0001117	0.000843645	0.000197833	3.96827e-05	1.04536e-05
Bacteria	Proteobacteria	Gammaproteobacteria	Pseudomonadales	Pseudomonadaceae	Rhizobacter	NA	5.64308e-05	1.71751e-05	9.49559e-05	3.05344e-05	8.16343e-06	3.6581e-06
Bacteria	Proteobacteria	Betaproteobacteria	Burkholderiales	Comamonadaceae	Pelomonas	NA	0.000189191	9.92744e-05	0.000313329	0.000178048	3.26119e-05	7.42792e-06
Bacteria	Proteobacteria	Betaproteobacteria	Burkholderiales	Burkholderiales_incertae_sedis	Tepidimonas	NA	2.45062e-05	1.00268e-05	3.55646e-05	1.75087e-05	1.07354e-05	5.30616e-06
Bacteria	Proteobacteria	Betaproteobacteria	Burkholderiales	Comamonadaceae	Schlegelella	NA	6.76863e-06	4.09222e-06	1.08948e-05	7.23906e-06	1.60639e-06	1.60639e-06
Bacteria	Proteobacteria	Betaproteobacteria	Burkholderiales	Sutterellaceae	Parasutterella	NA	1.75313e-06	1.58716e-06	1.47117e-07	1.47117e-07	3.80674e-06	3.61025e-06
Bacteria	Proteobacteria	Betaproteobacteria	Burkholderiales	Sutterellaceae	Sutterella	NA	5.85701e-06	5.85701e-06	1.05239e-05	1.05239e-05	0	0
Bacteria	Proteobacteria	Betaproteobacteria	Burkholderiales	Sutterellaceae	?	NA	1.6164e-06	1.27416e-06	2.17012e-06	2.17012e-06	9.30797e-07	9.30797e-07
Bacteria	Proteobacteria	Betaproteobacteria	Burkholderiales	Burkholderiaceae	Polynucleobacter	NA	7.86036e-06	3.78321e-06	1.41236e-05	6.77769e-06	0	0
Bacteria	Proteobacteria	Betaproteobacteria	Burkholderiales	Burkholderiaceae	Cupriavidus	NA	2.06889e-06	2.06889e-06	3.7174e-06	3.7174e-06	0	0
Bacteria	Proteobacteria	Betaproteobacteria	Burkholderiales	Burkholderiaceae	Ralstonia	NA	1.21979e-05	4.64837e-06	2.07448e-05	8.29682e-06	1.4863e-06	7.8974e-07
Bacteria	Proteobacteria	Betaproteobacteria	Burkholderiales	Oxalobacteraceae	Herbaspirillum	NA	1.47951e-05	4.12106e-06	1.57866e-05	6.50286e-06	1.36876e-05	4.50687e-06
Bacteria	Proteobacteria	Betaproteobacteria	Burkholderiales	Oxalobacteraceae	Massilia	NA	0.00042914	0.000155964	0.000538804	0.000226757	0.000294457	0.000208963
Bacteria	Proteobacteria	Betaproteobacteria	Burkholderiales	Oxalobacteraceae	?	NA	0.000199511	7.43679e-05	0.000234618	8.05532e-05	0.000157021	0.000135344
Bacteria	Proteobacteria	Betaproteobacteria	Burkholderiales	Oxalobacteraceae	Duganella	NA	2.3263e-05	1.46648e-05	4.12807e-05	2.63125e-05	6.57361e-07	6.57361e-07
Bacteria	Proteobacteria	Betaproteobacteria	Burkholderiales	Oxalobacteraceae	Undibacterium	NA	5.39157e-05	1.76447e-05	9.53004e-05	3.14748e-05	1.99777e-06	1.15244e-06
Bacteria	Proteobacteria	Betaproteobacteria	Neisseriales	Neisseriaceae	Deefgea	NA	3.48492e-05	1.12563e-05	4.66178e-05	1.87144e-05	2.02824e-05	9.68462e-06
Bacteria	Proteobacteria	Betaproteobacteria	Neisseriales	Neisseriaceae	Iodobacter	NA	0.000535963	0.000480049	0.000961868	0.000862374	1.46631e-06	1.18788e-06
Bacteria	Proteobacteria	Gammaproteobacteria	Salinisphaerales	Salinisphaeraceae	Salinisphaera	NA	4.16141e-06	3.06207e-06	6.06326e-06	5.35306e-06	1.79252e-06	1.62303e-06
Bacteria	Proteobacteria	Gammaproteobacteria	Xanthomonadales	Sinobacteraceae	?	NA	1.88581e-06	1.88581e-06	3.38845e-06	3.38845e-06	0	0
Bacteria	Proteobacteria	Gammaproteobacteria	Xanthomonadales	Sinobacteraceae	Nevskia	NA	2.88956e-05	1.19489e-05	3.43926e-05	1.89682e-05	2.2219e-05	1.27907e-05
Bacteria	Proteobacteria	Gammaproteobacteria	Methylococcales	Methylococcaceae	?	NA	1.50042e-05	4.83209e-06	2.10279e-05	8.15171e-06	7.51963e-06	3.7492e-06
Bacteria	Proteobacteria	Gammaproteobacteria	Cardiobacteriales	Cardiobacteriaceae	Suttonella	NA	0.00258876	0.000921984	0.00308181	0.00125629	0.00198988	0.00137119
Bacteria	Proteobacteria	Gammaproteobacteria	Chromatiales	Ectothiorhodospiraceae	?	NA	2.50513e-07	2.50513e-07	0	0	5.70614e-07	5.70614e-07
Bacteria	Proteobacteria	Gammaproteobacteria	Methylococcales	Methylococcaceae	Methylobacter	NA	4.66356e-06	1.62221e-06	7.92416e-06	2.88301e-06	5.77282e-07	4.08073e-07
Bacteria	Proteobacteria	Gammaproteobacteria	Methylococcales	Methylococcaceae	Methylosarcina	NA	6.7813e-07	5.09527e-07	1.21847e-06	9.14898e-07	0	0
Bacteria	Proteobacteria	Gammaproteobacteria	Methylococcales	Methylococcaceae	Methylomonas	NA	3.07872e-07	3.07872e-07	5.53189e-07	5.53189e-07	0	0
Bacteria	Proteobacteria	Gammaproteobacteria	Thiotrichales	Thiotrichaceae	Thiothrix	NA	3.51394e-07	3.51394e-07	6.31389e-07	6.31389e-07	0	0
Bacteria	Proteobacteria	Gammaproteobacteria	Alteromonadales	Maricurvus	Maricurvus	NA	3.01672e-07	2.1311e-07	5.42049e-07	3.82578e-07	0	0
Bacteria	Proteobacteria	Gammaproteobacteria	Pseudomonadales	Pseudomonadaceae	Pseudomonas	NA	0.011278	0.0019702	0.0153821	0.00314329	0.00618078	0.00201394
Bacteria	Proteobacteria	Gammaproteobacteria	Pseudomonadales	Pseudomonadaceae	?	NA	0.00882155	0.00160714	0.00298514	0.00143453	0.0163077	0.00310175
Bacteria	Proteobacteria	Gammaproteobacteria	Xanthomonadales	Xanthomonadaceae	Ignatzschineria	NA	0.00326412	0.000904612	0.00527593	0.00160293	0.000746759	0.00025604
Bacteria	Proteobacteria	Gammaproteobacteria	Xanthomonadales	Xanthomonadaceae	Wohlfahrtiimonas	NA	0.00257983	0.000807397	0.00424843	0.00143481	0.000490638	0.000198899
Bacteria	Proteobacteria	Gammaproteobacteria	Xanthomonadales	Xanthomonadaceae	?	NA	0.00132962	0.000353233	0.00211081	0.000611262	0.000350494	0.000198133
Bacteria	Proteobacteria	Gammaproteobacteria	Thiotrichales	Piscirickettsiaceae	Methylophaga	NA	3.48166e-07	3.48166e-07	6.25589e-07	6.25589e-07	0	0
Bacteria	Proteobacteria	Gammaproteobacteria	Oceanospirillales	Oceanospirillaceae	Marinomonas	NA	2.15125e-07	2.15125e-07	3.8654e-07	3.8654e-07	0	0
Bacteria	Proteobacteria	Gammaproteobacteria	Alteromonadales	Alteromonadaceae	Marinobacterium	NA	5.04925e-06	5.04925e-06	9.07256e-06	9.07256e-06	0	0
Bacteria	Proteobacteria	Gammaproteobacteria	Thiotrichales	Piscirickettsiaceae	Thioalkalimicrobium	NA	2.7049e-07	2.7049e-07	4.86019e-07	4.86019e-07	0	0
Bacteria	Proteobacteria	Gammaproteobacteria	Legionellales	Coxiellaceae	Aquicella	NA	1.77562e-05	4.68392e-06	2.92649e-05	8.11447e-06	3.34616e-06	2.51025e-06
Bacteria	Proteobacteria	Gammaproteobacteria	Legionellales	Coxiellaceae	Diplorickettsia	NA	0.0263896	0.0060309	0.0218007	0.00796713	0.0324652	0.00931521
Bacteria	Proteobacteria	Gammaproteobacteria	Legionellales	Legionellaceae	Legionella	NA	0.000188911	0.000130423	0.000333285	0.000234124	7.80018e-06	4.57758e-06
Bacteria	Proteobacteria	Gammaproteobacteria	Legionellales	Coxiellaceae	Coxiella	NA	3.2677e-06	3.04081e-06	5.87145e-06	5.46301e-06	0	0
Bacteria	Proteobacteria	Gammaproteobacteria	Pseudomonadales	Pseudomonadaceae	Cellvibrio	NA	7.31709e-05	3.37813e-05	0.000130364	6.05026e-05	1.40719e-06	1.13455e-06
Bacteria	Proteobacteria	Gammaproteobacteria	Alteromonadales	Idiomarinaceae	Aliidiomarina	NA	1.403e-07	1.403e-07	2.52092e-07	2.52092e-07	0	0
Bacteria	Proteobacteria	Gammaproteobacteria	Alteromonadales	Idiomarinaceae	Idiomarina	NA	1.31181e-06	1.22477e-06	2.35708e-06	2.2004e-06	0	0
Bacteria	Proteobacteria	Gammaproteobacteria	Alteromonadales	Alteromonadaceae	Marinobacter	NA	5.14907e-06	3.28581e-06	8.96845e-06	5.89127e-06	3.59339e-07	3.59339e-07
Bacteria	Proteobacteria	Gammaproteobacteria	Xanthomonadales	Sinobacteraceae	Steroidobacter	NA	5.88991e-05	1.45401e-05	0.000102272	2.57606e-05	4.51087e-06	2.26626e-06
Bacteria	Proteobacteria	Gammaproteobacteria	Gammaproteobacteria_incertae_sedis	?	?	NA	1.53936e-07	1.53936e-07	2.76594e-07	2.76594e-07	0	0
Bacteria	Proteobacteria	Gammaproteobacteria	Chromatiales	Chromatiaceae	?	NA	3.54292e-06	2.19402e-06	6.36597e-06	3.93661e-06	0	0
Bacteria	Proteobacteria	Gammaproteobacteria	Chromatiales	Chromatiaceae	Allochromatium	NA	4.07364e-06	3.9833e-06	7.31957e-06	7.15696e-06	0	0
Bacteria	Proteobacteria	Gammaproteobacteria	Chromatiales	Chromatiaceae	Thiodictyon	NA	3.6701e-06	3.6701e-06	6.59448e-06	6.59448e-06	0	0
Bacteria	Proteobacteria	Gammaproteobacteria	Chromatiales	Chromatiaceae	Thiobaca	NA	3.98902e-06	2.77348e-06	6.87402e-06	4.97167e-06	3.72072e-07	3.72072e-07
Bacteria	Proteobacteria	Gammaproteobacteria	Chromatiales	Chromatiaceae	Thiocapsa	NA	3.76692e-07	3.76692e-07	6.76846e-07	6.76846e-07	0	0
Bacteria	Proteobacteria	Gammaproteobacteria	Oceanospirillales	Oceanospirillaceae	Marinospirillum	NA	3.76966e-06	1.34272e-06	6.77337e-06	2.39785e-06	0	0
Bacteria	Proteobacteria	Gammaproteobacteria	Oceanospirillales	Halomonadaceae	Zymobacter	NA	5.20786e-05	2.32167e-05	3.11745e-05	2.51814e-05	7.91043e-05	4.21636e-05
Bacteria	Proteobacteria	Gammaproteobacteria	Oceanospirillales	Halomonadaceae	Halomonas	NA	6.25241e-06	2.72451e-06	7.21133e-06	3.00118e-06	5.09996e-06	4.91094e-06
Bacteria	Proteobacteria	Gammaproteobacteria	Oceanospirillales	Alcanivoracaceae	Alcanivorax	NA	1.35998e-07	9.62409e-08	2.44364e-07	1.72774e-07	0	0
Bacteria	Proteobacteria	Gammaproteobacteria	Alteromonadales	Alteromonadaceae	Haliea	NA	1.24007e-06	6.94576e-07	2.22817e-06	1.2456e-06	0	0
Bacteria	Proteobacteria	Gammaproteobacteria	Pseudomonadales	Moraxellaceae	Moraxella	NA	1.38879e-06	1.1241e-06	2.40642e-06	2.01732e-06	1.12792e-07	1.12792e-07
Bacteria	Proteobacteria	Gammaproteobacteria	Pseudomonadales	Moraxellaceae	Psychrobacter	NA	0.000967813	0.000310385	0.00159019	0.000552732	0.000188614	6.43787e-05
Bacteria	Proteobacteria	Gammaproteobacteria	Pseudomonadales	Moraxellaceae	Enhydrobacter	NA	0.000395774	0.000270682	0.000700869	0.00048591	1.30103e-05	6.02255e-06
Bacteria	Proteobacteria	Gammaproteobacteria	Pseudomonadales	Moraxellaceae	Alkanindiges	NA	2.44934e-06	1.20503e-06	3.8511e-06	2.09204e-06	6.97102e-07	6.97102e-07
Bacteria	Proteobacteria	Gammaproteobacteria	Pseudomonadales	Moraxellaceae	?	NA	5.63928e-06	3.16798e-06	9.59602e-06	5.67053e-06	6.80378e-07	5.1247e-07
Bacteria	Proteobacteria	Gammaproteobacteria	Pseudomonadales	Moraxellaceae	Acinetobacter	NA	0.00302433	0.00102789	0.00367988	0.00172969	0.00220252	0.000823288
Bacteria	Proteobacteria	Gammaproteobacteria	Pseudomonadales	Moraxellaceae	Perlucidibaca	NA	2.34263e-07	2.34263e-07	4.20926e-07	4.20926e-07	0	0
Bacteria	Proteobacteria	Gammaproteobacteria	Orbales	Orbaceae	Gilliamella	NA	0.00110599	0.000816265	0.00148882	0.00138807	0.000631845	0.000604132
Bacteria	Proteobacteria	Gammaproteobacteria	Orbales	Orbaceae	Orbus	NA	0.00258448	0.000724688	0.00105399	0.000542919	0.00454963	0.00149108
Bacteria	Proteobacteria	Gammaproteobacteria	Orbales	Orbaceae	Frischella	NA	0.000169129	0.000163316	0.000302735	0.000293433	1.46723e-06	1.07195e-06
Bacteria	Proteobacteria	Gammaproteobacteria	Orbales	Orbaceae	?	NA	0.00198701	0.000792259	7.72107e-05	2.7798e-05	0.00442809	0.00179183
Bacteria	Proteobacteria	Gammaproteobacteria	Aeromonadales	Succinivibrionaceae	Succinatimonas	NA	5.412e-07	5.412e-07	9.72434e-07	9.72434e-07	0	0
Bacteria	Proteobacteria	Gammaproteobacteria	Aeromonadales	Succinivibrionaceae	Succinivibrio	NA	7.56071e-06	7.523e-06	1.35852e-05	1.35173e-05	0	0
Bacteria	Proteobacteria	Gammaproteobacteria	Enterobacteriales	Enterobacteriaceae	Leminorella	NA	6.99026e-05	6.81525e-05	9.19753e-07	9.19753e-07	0.000158057	0.000155226
Bacteria	Proteobacteria	Gammaproteobacteria	Enterobacteriales	Enterobacteriaceae	Thorsellia	NA	7.23638e-06	6.65557e-06	1.30024e-05	1.19569e-05	0	0
Bacteria	Proteobacteria	Gammaproteobacteria	Enterobacteriales	Enterobacteriaceae	Arsenophonus	NA	0.00350945	0.001838	0.00612756	0.00329503	0.00022542	0.00010654
Bacteria	Proteobacteria	Gammaproteobacteria	Enterobacteriales	Enterobacteriaceae	Providencia	NA	0.00953978	0.00229082	0.00684022	0.00292902	0.0130566	0.0036591
Bacteria	Proteobacteria	Gammaproteobacteria	Enterobacteriales	Enterobacteriaceae	Proteus	NA	8.11738e-05	4.18483e-05	4.15268e-05	2.85156e-05	0.000132253	8.82052e-05
Bacteria	Proteobacteria	Gammaproteobacteria	Pasteurellales	Pasteurellaceae	?	NA	6.8471e-05	5.05069e-05	3.01474e-05	2.58123e-05	0.000117745	0.000110358
Bacteria	Proteobacteria	Gammaproteobacteria	Pasteurellales	Pasteurellaceae	Gallibacterium	NA	4.57743e-07	2.67124e-07	0	0	1.04264e-06	6.0677e-07
Bacteria	Proteobacteria	Gammaproteobacteria	Pasteurellales	Pasteurellaceae	Haemophilus	NA	1.32856e-05	4.00201e-06	1.86577e-05	6.70291e-06	6.60976e-06	3.26079e-06
Bacteria	Proteobacteria	Gammaproteobacteria	Pasteurellales	Pasteurellaceae	Chelonobacter	NA	6.35493e-05	6.2264e-05	0.00011305	0.000111874	1.44045e-06	1.10256e-06
Bacteria	Proteobacteria	Gammaproteobacteria	?	?	?	NA	0.00115667	0.000271469	0.00191293	0.00047929	0.000209092	7.47327e-05
Bacteria	Proteobacteria	Gammaproteobacteria	Enterobacteriales	Enterobacteriaceae	Buchnera	NA	1.624e-06	9.51625e-07	1.33867e-06	1.33867e-06	2.00211e-06	1.35186e-06
Bacteria	Proteobacteria	Gammaproteobacteria	Alteromonadales	Psychromonadaceae	Psychromonas	NA	3.60653e-07	3.60653e-07	6.48026e-07	6.48026e-07	0	0
Bacteria	Proteobacteria	Gammaproteobacteria	Enterobacteriales	Enterobacteriaceae	Yersinia	NA	4.00494e-05	1.96205e-05	2.18392e-05	1.17682e-05	6.35387e-05	4.21328e-05
Bacteria	Proteobacteria	Gammaproteobacteria	Enterobacteriales	Enterobacteriaceae	Lonsdalea	NA	0.000182093	8.93796e-05	8.84718e-05	6.88481e-05	0.000302613	0.000183871
Bacteria	Proteobacteria	Gammaproteobacteria	Enterobacteriales	Enterobacteriaceae	Escherichia/Shigella	NA	2.54966e-05	4.46665e-06	1.88282e-05	5.18873e-06	3.36562e-05	7.72489e-06
Bacteria	Proteobacteria	Gammaproteobacteria	Enterobacteriales	Enterobacteriaceae	Pantoea	NA	0.032844	0.00577664	0.0451004	0.00954408	0.0176319	0.0049891
Bacteria	Proteobacteria	Gammaproteobacteria	Enterobacteriales	Enterobacteriaceae	?	NA	0.10713	0.00878942	0.118505	0.012786	0.0912499	0.0115207
Bacteria	Proteobacteria	Gammaproteobacteria	Enterobacteriales	Enterobacteriaceae	Serratia	NA	0.0510176	0.00561734	0.0377651	0.00588834	0.0681762	0.0102816
Bacteria	Proteobacteria	Gammaproteobacteria	Vibrionales	Vibrionaceae	Vibrio	NA	3.67733e-07	2.69285e-07	6.60748e-07	4.83484e-07	0	0
Bacteria	Proteobacteria	Gammaproteobacteria	Alteromonadales	Shewanellaceae	Shewanella	NA	5.94534e-07	4.92199e-07	1.06827e-06	8.84029e-07	0	0
Bacteria	Proteobacteria	Gammaproteobacteria	Vibrionales	Vibrionaceae	Photobacterium	NA	1.20605e-05	1.19358e-05	2.16704e-05	2.1446e-05	0	0
Bacteria	Proteobacteria	Gammaproteobacteria	Aeromonadales	Aeromonadaceae	Oceanisphaera	NA	4.96928e-07	4.96928e-07	0	0	1.13189e-06	1.13189e-06
Bacteria	Proteobacteria	Gammaproteobacteria	Aeromonadales	Aeromonadaceae	Tolumonas	NA	1.26758e-06	6.98809e-07	2.27761e-06	1.25307e-06	0	0
Bacteria	Proteobacteria	Gammaproteobacteria	Aeromonadales	Aeromonadaceae	Aeromonas	NA	0.0242663	0.00477415	0.016739	0.00511418	0.0339424	0.00869851
Bacteria	Proteobacteria	Gammaproteobacteria	Alteromonadales	Alteromonadaceae	Alishewanella	NA	8.55493e-06	6.27459e-06	1.53716e-05	1.12657e-05	0	0
Bacteria	Proteobacteria	Gammaproteobacteria	Chromatiales	Chromatiaceae	Rheinheimera	NA	5.93503e-06	3.32812e-06	6.29084e-06	5.1348e-06	5.54393e-06	3.9002e-06
Bacteria	Proteobacteria	Epsilonproteobacteria	Campylobacterales	Campylobacteraceae	Campylobacter	NA	0.00234769	0.000853528	0.000935379	0.000524747	0.00415839	0.00182148
Bacteria	Proteobacteria	Epsilonproteobacteria	Campylobacterales	Helicobacteraceae	Sulfurovum	NA	1.75372e-06	9.74201e-07	2.47401e-06	1.61458e-06	8.58346e-07	8.58346e-07
Bacteria	Proteobacteria	Epsilonproteobacteria	Campylobacterales	Helicobacteraceae	Sulfuricurvum	NA	3.34748e-07	2.46908e-07	2.10463e-07	2.10463e-07	4.95682e-07	4.95682e-07
Bacteria	Proteobacteria	Epsilonproteobacteria	Campylobacterales	Campylobacteraceae	Sulfurospirillum	NA	1.25873e-06	1.10912e-06	2.2617e-06	1.99237e-06	0	0
Bacteria	Proteobacteria	Epsilonproteobacteria	?	?	?	NA	7.31821e-07	7.31821e-07	1.31494e-06	1.31494e-06	0	0
Bacteria	Proteobacteria	Epsilonproteobacteria	Campylobacterales	Campylobacteraceae	Arcobacter	NA	0.000116783	5.85733e-05	0.000108654	4.34115e-05	0.000128267	0.000121726
Bacteria	Proteobacteria	Epsilonproteobacteria	Campylobacterales	Helicobacteraceae	Helicobacter	NA	0.00591344	0.0024974	0.00260594	0.00126426	0.010166	0.00545125
Bacteria	Atribacteria	Atribacteria_genera_incertae_sedis	Atribacteria_genera_incertae_sedis	Atribacteria_genera_incertae_sedis	Atribacteria_genera_incertae_sedis	NA	9.34075e-07	6.84261e-07	1.67836e-06	1.22855e-06	0	0
Bacteria	Acidobacteria	Acidobacteria_Gp16	Gp16	Gp16	Gp16	NA	0.000529657	0.000103185	0.000747312	0.000171741	0.000257969	8.52032e-05
Bacteria	Chloroflexi	Ktedonobacteria	Ktedonobacterales	Thermosporotrichaceae	Thermosporothrix	NA	6.54238e-07	5.88342e-07	1.17554e-06	1.05692e-06	0	0
Bacteria	Chloroflexi	Ktedonobacteria	Ktedonobacterales	?	?	NA	1.24824e-06	9.09127e-07	2.24285e-06	1.63225e-06	0	0
Bacteria	Chloroflexi	Ktedonobacteria	Ktedonobacterales	Ktedonobacteraceae	Ktedonobacter	NA	5.09645e-05	4.39801e-05	8.795e-05	7.89717e-05	4.59375e-06	3.35674e-06
Bacteria	Chloroflexi	Chloroflexia	Herpetosiphonales	Herpetosiphonaceae	Herpetosiphon	NA	1.52929e-05	1.02881e-05	2.74784e-05	1.8466e-05	0	0
Bacteria	Chloroflexi	Chloroflexia	Chloroflexales	Chloroflexaceae	?	NA	9.7537e-06	9.42525e-06	1.75256e-05	1.69344e-05	0	0
Bacteria	Chloroflexi	Chloroflexia	Chloroflexales	Oscillochloridaceae	Oscillochloris	NA	1.75822e-06	1.75822e-06	3.1592e-06	3.1592e-06	0	0
Bacteria	Chloroflexi	Chloroflexia	Chloroflexales	?	?	NA	3.74481e-06	2.72641e-06	6.72872e-06	4.895e-06	0	0
Bacteria	Chloroflexi	Thermomicrobia	?	?	?	NA	2.50887e-07	1.86992e-07	0	0	5.71466e-07	4.2544e-07
Bacteria	Chloroflexi	Thermomicrobia	Sphaerobacterales	Sphaerobacteraceae	Sphaerobacter	NA	8.90779e-05	2.07569e-05	5.97915e-05	1.46048e-05	0.000127103	4.34204e-05
Bacteria	Chloroflexi	?	?	?	?	NA	0.000330185	5.95861e-05	0.00040686	8.87062e-05	0.00023632	7.56742e-05
Bacteria	Chloroflexi	Caldilineae	Caldilineales	Caldilineaceae	Litorilinea	NA	0.000103255	2.99639e-05	0.000171581	5.31643e-05	1.76822e-05	7.53246e-06
Bacteria	Chloroflexi	Caldilineae	Caldilineales	Caldilineaceae	Caldilinea	NA	2.66985e-06	1.08842e-06	4.54709e-06	1.93319e-06	3.17083e-07	3.17083e-07
Bacteria	Chloroflexi	Caldilineae	Caldilineales	Caldilineaceae	?	NA	0.000399064	0.000174681	0.000668551	0.000312739	6.1472e-05	1.91424e-05
Bacteria	Chloroflexi	Anaerolineae	Anaerolineales	Anaerolineaceae	Bellilinea	NA	1.11577e-06	1.02117e-06	2.00482e-06	1.83454e-06	0	0
Bacteria	Chloroflexi	Anaerolineae	Anaerolineales	Anaerolineaceae	Levilinea	NA	2.8769e-06	2.8769e-06	5.16925e-06	5.16925e-06	0	0
Bacteria	Chloroflexi	Anaerolineae	Anaerolineales	Anaerolineaceae	?	NA	0.000128533	4.07286e-05	0.000209154	7.15385e-05	2.76301e-05	1.74203e-05
Bacteria	Chloroflexi	Anaerolineae	Anaerolineales	Anaerolineaceae	Longilinea	NA	3.51394e-07	3.51394e-07	6.31389e-07	6.31389e-07	0	0
Bacteria	Acidobacteria	Acidobacteria_Gp4	?	?	?	NA	6.76519e-05	2.58062e-05	0.000117448	4.60318e-05	5.20987e-06	4.49969e-06
Bacteria	Acidobacteria	Acidobacteria_Gp4	Blastocatella	Blastocatella	Blastocatella	NA	0.000138996	4.15708e-05	0.00023354	7.36006e-05	2.05489e-05	1.21358e-05
Bacteria	Acidobacteria	Acidobacteria_Gp4	Gp4	Gp4	Gp4	NA	0.000505802	0.000106154	0.000841889	0.000185984	8.48609e-05	3.66953e-05
Bacteria	Acidobacteria	?	?	?	?	NA	3.77884e-07	3.77884e-07	6.78986e-07	6.78986e-07	0	0
Bacteria	Elusimicrobia	?	?	?	?	NA	1.98407e-07	1.98407e-07	3.565e-07	3.565e-07	0	0
Bacteria	Elusimicrobia	Endomicrobia	Candidatus Endomicrobium	Candidatus Endomicrobium	Candidatus Endomicrobium	NA	4.29923e-07	4.29923e-07	7.7249e-07	7.7249e-07	0	0
Bacteria	Elusimicrobia	Elusimicrobia	Elusimicrobiales	Elusimicrobiaceae	Elusimicrobium	NA	9.42205e-07	6.72858e-07	1.69297e-06	1.20797e-06	0	0
Bacteria	BRC1	BRC1_genera_incertae_sedis	BRC1_genera_incertae_sedis	BRC1_genera_incertae_sedis	BRC1_genera_incertae_sedis	NA	7.01597e-06	3.41152e-06	1.26064e-05	6.11228e-06	0	0
Bacteria	Armatimonadetes	Chthonomonadetes	Chthonomonadales	Chthonomonadaceae	Chthonomonas/Armatimonadetes_gp3	NA	5.68403e-06	3.40606e-06	1.02131e-05	6.11035e-06	0	0
Bacteria	Armatimonadetes	Armatimonadetes_gp2	Armatimonadetes_gp2	Armatimonadetes_gp2	Armatimonadetes_gp2	NA	6.15273e-06	2.0335e-06	1.07618e-05	3.6189e-06	3.72072e-07	3.72072e-07
Bacteria	Armatimonadetes	Armatimonadia	Armatimonadales	Armatimonadaceae	Armatimonas/Armatimonadetes_gp1	NA	6.89763e-05	2.94175e-05	0.000123654	5.26484e-05	3.59339e-07	3.59339e-07
Bacteria	Armatimonadetes	?	?	?	?	NA	1.71872e-05	1.06927e-05	3.08821e-05	1.91857e-05	0	0
Bacteria	Armatimonadetes	Armatimonadetes_gp5	Armatimonadetes_gp5	Armatimonadetes_gp5	Armatimonadetes_gp5	NA	9.64914e-06	3.91248e-06	1.26354e-05	5.22863e-06	5.96106e-06	5.96106e-06
